# Supplementary material for: Comprehensive analysis of oxidative stress-related lncRNA signatures in glioma reveals the discrepancy of prognostic and immune infiltration
Source: Sci Rep. 2023 May 12;13:7731. doi: 10.1038/s41598-023-34909-y (PMC10182081; doi:10.1038/s41598-023-34909-y)
Supplement: Supplementary file 11 — Supplementary Information 11. [file 41598_2023_34909_MOESM11_ESM.xlsx]

## Sheet: 补充表1
gene	lncRNA	cor	pvalue
MAP2K1	AL162311.1	0.618646	2.88455e-75
MAPK9	AL162311.1	0.703538	8.75875e-106
CALM3	AL162311.1	0.752348	7.86377e-129
MAPK3	AL162311.1	0.507385	3.91901e-47
RYR2	AL162311.1	0.665843	5.45941e-91
SNCA	AL162311.1	0.775942	5.19812e-142
PRKCG	AL162311.1	0.715563	5.2209e-111
MAP2K4	AL162311.1	0.658647	2.08349e-88
NOS1AP	AL162311.1	0.674929	2.35852e-94
PTPN3	AL162311.1	0.459439	6.71678e-38
EEF1A1	AL162311.1	-0.320025	3.70538e-18
VIP	AL162311.1	0.728753	4.62722e-117
CALM1	AL162311.1	0.672093	2.7268e-93
CRH	AL162311.1	0.431229	4.10288e-33
PRKCZ	AL162311.1	0.754657	4.70273e-130
SST	AL162311.1	0.643964	2.35071e-83
RELA	AL162311.1	-0.422219	1.11995e-31
GUCY1B1	AL162311.1	0.66851	5.78078e-92
IKBKB	AL162311.1	-0.417582	5.90982e-31
IDH1	AL162311.1	-0.313157	2.04916e-17
PTK2B	AL162311.1	0.597629	4.30399e-69
PRNP	AL162311.1	0.492205	4.74846e-44
HSD17B10	AL162311.1	-0.324056	1.33009e-18
HTR2A	AL162311.1	0.655356	2.99119e-87
TP53INP1	AL162311.1	-0.331411	1.9702e-19
KCNMA1	AL162311.1	0.50948	1.43015e-47
ACTA1	AL162311.1	0.310803	3.64584e-17
PRKCB	AL162311.1	0.730796	4.96311e-118
ITPR1	AL162311.1	0.62679	8.70015e-78
MAPKAPK2	AL162311.1	-0.399395	3.14765e-28
HRH2	AL162311.1	0.316181	9.70304e-18
ADRB1	AL162311.1	0.524795	7.24842e-51
ABCA1	AL162311.1	-0.338881	2.68475e-20
G3BP2	AL162311.1	0.336534	5.05142e-20
OXR1	AL162311.1	0.569103	2.07339e-61
PRKN	AL162311.1	0.547344	4.91352e-56
NGB	AL162311.1	0.721822	7.75311e-114
QDPR	AL162311.1	0.326041	7.98473e-19
SNAP25	AL162311.1	0.793367	7.92664e-153
ADCY5	AL162311.1	0.465962	4.52211e-39
ANK2	AL162311.1	0.378922	2.35028e-25
SLC25A4	AL162311.1	0.493153	3.08057e-44
MAPK13	AL162311.1	0.305193	1.40924e-16
CDK2	AL162311.1	-0.300072	4.7212e-16
FAAH	AL162311.1	0.381305	1.11416e-25
ANXA5	AL162311.1	-0.308067	7.07607e-17
MAPKAPK3	AL162311.1	-0.39509	1.3152e-27
ATP1A3	AL162311.1	0.678221	1.32885e-95
PRKD2	AL162311.1	-0.348414	1.94745e-21
MCL1	AL162311.1	-0.310488	3.93616e-17
MAPK10	AL162311.1	0.593959	4.63118e-68
MANF	AL162311.1	-0.301198	3.62655e-16
MAPK11	AL162311.1	0.501334	6.93297e-46
SELENON	AL162311.1	-0.318242	5.80154e-18
CAMK2G	AL162311.1	0.431035	4.41036e-33
CSF1	AL162311.1	-0.31877	5.08117e-18
CASP1	AL162311.1	-0.31572	1.08814e-17
UCP2	AL162311.1	-0.301415	3.44625e-16
PON2	AL034374.1	0.308413	6.50805e-17
CACNA1C	LINC02371	0.464445	8.51523e-39
PRDX4	LINC02371	-0.304605	1.62126e-16
AGER	LINC02371	0.408619	1.36825e-29
MAP2K1	MSC-AS1	0.30087	3.91682e-16
CYGB	MSC-AS1	0.352712	5.7902e-22
ACTA1	MSC-AS1	0.340637	1.66699e-20
CACNA1C	MSC-AS1	0.321031	2.8732e-18
FN1	MSC-AS1	0.362786	3.13403e-23
IKBKB	AC083843.2	0.335231	7.15813e-20
AGER	AC083843.2	0.421944	1.23716e-31
IKBKB	AC012313.6	0.435188	9.29615e-34
TP53INP1	AC012313.6	0.327752	5.12824e-19
PRKD2	AC012313.6	0.431985	3.09455e-33
AR	AC012313.6	0.457527	1.46545e-37
AGER	AC012313.6	0.417049	7.14396e-31
HTR2A	Z97653.1	0.303029	2.35547e-16
PRKN	Z97653.1	0.378888	2.37475e-25
ADCY5	Z97653.1	0.455801	2.95107e-37
PRDX4	Z97653.1	-0.323589	1.49898e-18
FAAH	Z97653.1	0.305514	1.30548e-16
ANXA5	Z97653.1	-0.425276	3.68847e-32
MAPKAPK3	Z97653.1	-0.405205	4.41783e-29
PDIA2	Z97653.1	0.326435	7.213e-19
ATP1A3	Z97653.1	0.314529	1.4614e-17
NOTCH1	Z97653.1	0.411533	4.97881e-30
PRKD2	Z97653.1	-0.303427	2.14392e-16
BMP2	Z97653.1	0.514311	1.36167e-48
GPX7	Z97653.1	-0.345235	4.71811e-21
MAPK10	Z97653.1	0.419155	3.37095e-31
MAPK11	Z97653.1	0.363326	2.67231e-23
SELENON	Z97653.1	-0.305866	1.20019e-16
GPX1	Z97653.1	-0.349357	1.49465e-21
CASP1	Z97653.1	-0.416274	9.40491e-31
NCF2	Z97653.1	-0.332516	1.47217e-19
UCP2	Z97653.1	-0.305335	1.36241e-16
MAPK11	AL732292.2	0.332672	1.41293e-19
MAPK9	UBE2E1-AS1	-0.33412	9.62393e-20
RYR2	UBE2E1-AS1	-0.301359	3.49226e-16
SNCA	UBE2E1-AS1	-0.316425	9.13271e-18
EEF1A1	UBE2E1-AS1	0.308631	6.17507e-17
PRKCZ	UBE2E1-AS1	-0.351199	8.89351e-22
HSD17B10	UBE2E1-AS1	0.378477	2.69972e-25
KCNMA1	UBE2E1-AS1	-0.359599	7.97452e-23
PRKCB	UBE2E1-AS1	-0.33024	2.67944e-19
ALKBH2	UBE2E1-AS1	0.315222	1.23119e-17
RPS27A	UBE2E1-AS1	0.352805	5.63971e-22
SNAP25	UBE2E1-AS1	-0.312986	2.13735e-17
GSTP1	UBE2E1-AS1	0.335896	5.99239e-20
ADCY5	UBE2E1-AS1	-0.352036	7.01544e-22
CDK2	UBE2E1-AS1	0.329182	3.53423e-19
PRDX4	UBE2E1-AS1	0.379397	2.02595e-25
PCNA	UBE2E1-AS1	0.376808	4.53319e-25
MAPKAPK3	UBE2E1-AS1	0.31091	3.55225e-17
MAPK10	UBE2E1-AS1	-0.314011	1.66083e-17
GPX1	UBE2E1-AS1	0.344581	5.65301e-21
HSD17B10	AL358852.1	0.376115	5.61592e-25
PCNA	AL358852.1	0.301039	3.7645e-16
PON2	AL358852.1	0.365668	1.33448e-23
MAPKAPK3	AC254633.1	0.30021	4.57143e-16
BCL2L11	AC254633.1	0.360738	5.71828e-23
PRKCD	AC254633.1	0.322208	2.13173e-18
AR	AC254633.1	0.314564	1.44878e-17
SERPINF1	AC254633.1	0.369821	3.84089e-24
PRKN	AC024361.2	0.31724	7.45346e-18
BMP2	AC024361.2	0.302448	2.70219e-16
ALKBH2	Z69706.1	0.330516	2.49283e-19
SLC25A1	Z69706.1	0.313483	1.89162e-17
FAAH	Z69706.1	0.313769	1.76279e-17
PDIA2	Z69706.1	0.378501	2.67946e-25
AGER	Z69706.1	0.511257	6.04697e-48
CASP1	Z69706.1	-0.308684	6.09589e-17
PRKCZ	AL139246.1	0.320579	3.22142e-18
QDPR	AL139246.1	0.353184	5.06271e-22
ADCY5	AL139246.1	0.533133	9.87016e-53
FAAH	AL139246.1	0.585311	1.10953e-65
CAPN3	AL139246.1	0.664453	1.74372e-90
PDIA2	AL139246.1	0.561521	1.71778e-59
MAPK8IP1	AL139246.1	0.402502	1.10658e-28
ALKBH2	AC087742.1	0.300195	4.58741e-16
PDIA2	AC087742.1	0.373631	1.20532e-24
BMP2	AC087742.1	0.315862	1.0505e-17
AGER	AC087742.1	0.435537	8.14651e-34
BDNF	AL359317.1	0.446484	1.20469e-35
VIP	AL359317.1	0.335706	6.30602e-20
CRH	AL359317.1	0.452579	1.07814e-36
HTR2A	AL359317.1	0.343414	7.79707e-21
KCNMA1	AL359317.1	0.366084	1.17896e-23
TAC1	AL359317.1	0.523777	1.2148e-50
BCHE	AC135050.4	0.319425	4.31072e-18
ADCY5	AC135050.4	0.353001	5.3332e-22
NOTCH1	AC135050.4	0.490605	9.83413e-44
BMP2	AC135050.4	0.498079	3.17631e-45
GPX1	AC135050.4	-0.351463	8.25434e-22
MMP2	AC009509.4	0.313709	1.78921e-17
MANF	AC009509.4	0.379921	1.72012e-25
NOTCH1	AP006621.2	0.318935	4.87494e-18
AGER	AP006621.2	0.566021	1.26632e-60
SLC25A1	AC004471.1	0.354127	3.86821e-22
MAPK9	AC023593.1	0.3714	2.37994e-24
MAP2K4	AC023593.1	0.374529	9.15158e-25
PRKCZ	AC023593.1	0.350874	9.7487e-22
GUCY1B1	AC023593.1	0.311791	2.86462e-17
HTR2A	AC023593.1	0.311392	3.15776e-17
KCNMA1	AC023593.1	0.34473	5.42492e-21
G3BP2	AC023593.1	0.333974	1.00059e-19
PRKN	AC023593.1	0.435327	8.822e-34
SNAP25	AC023593.1	0.330506	2.49953e-19
ADCY5	AC023593.1	0.50723	4.22078e-47
ANXA5	AC023593.1	-0.388004	1.32264e-26
MAPKAPK3	AC023593.1	-0.433236	1.93809e-33
ATP1A3	AC023593.1	0.346106	3.70626e-21
PRKCD	AC023593.1	-0.343956	6.71671e-21
PRKD2	AC023593.1	-0.371968	2.00292e-24
BMP2	AC023593.1	0.45401	6.07431e-37
MAPK10	AC023593.1	0.410138	8.08672e-30
AR	AC023593.1	-0.370162	3.46462e-24
MAPK11	AC023593.1	0.31726	7.41605e-18
SELENON	AC023593.1	-0.344896	5.18241e-21
MUC1	AC023593.1	-0.313529	1.87007e-17
GPX1	AC023593.1	-0.362764	3.15405e-23
CSF1	AC023593.1	-0.422211	1.12338e-31
CASP1	AC023593.1	-0.420709	1.93096e-31
NCF2	AC023593.1	-0.327742	5.14106e-19
UCP2	AC023593.1	-0.324431	1.20826e-18
BCHE	AC005383.1	0.305087	1.44523e-16
BMP2	AC005383.1	0.31955	4.17642e-18
MAP2K1	AC145207.1	0.56285	7.98655e-60
MAPK9	AC145207.1	0.644575	1.46704e-83
CALM3	AC145207.1	0.679666	3.71551e-96
MAPK3	AC145207.1	0.463914	1.06174e-38
RYR2	AC145207.1	0.673444	8.52915e-94
SNCA	AC145207.1	0.646901	2.41501e-84
PRKCG	AC145207.1	0.629506	1.20814e-78
MAP2K4	AC145207.1	0.608052	4.26233e-72
NOS1AP	AC145207.1	0.648464	7.12336e-85
PTPN3	AC145207.1	0.442242	6.28121e-35
VIP	AC145207.1	0.591458	2.29642e-67
CALM1	AC145207.1	0.583175	4.18481e-65
CRH	AC145207.1	0.378344	2.81418e-25
PRKCZ	AC145207.1	0.688256	1.63342e-99
SST	AC145207.1	0.535392	3.01865e-53
GUCY1B1	AC145207.1	0.584348	2.0205e-65
PTK2B	AC145207.1	0.588451	1.54687e-66
PRNP	AC145207.1	0.430827	4.76526e-33
HSD17B10	AC145207.1	-0.350733	1.01439e-21
HTR2A	AC145207.1	0.610261	9.52296e-73
KCNMA1	AC145207.1	0.505964	7.734e-47
PRKCB	AC145207.1	0.664076	2.38656e-90
ITPR1	AC145207.1	0.590052	5.61518e-67
MAPKAPK2	AC145207.1	-0.330526	2.48626e-19
CACNA1C	AC145207.1	0.363218	2.75938e-23
ADRB1	AC145207.1	0.409212	1.11484e-29
G3BP2	AC145207.1	0.409982	8.53653e-30
OXR1	AC145207.1	0.557193	2.032e-58
PRKN	AC145207.1	0.571579	4.78242e-62
NGB	AC145207.1	0.588128	1.89586e-66
SNAP25	AC145207.1	0.686232	1.03407e-98
GSTP1	AC145207.1	-0.320011	3.71886e-18
ADCY5	AC145207.1	0.511155	6.35402e-48
ANK2	AC145207.1	0.475836	6.80031e-41
SLC25A4	AC145207.1	0.452722	1.01802e-36
MAPK13	AC145207.1	0.316791	8.33605e-18
PRKAA2	AC145207.1	0.334773	8.08971e-20
PRDX4	AC145207.1	-0.314806	1.36457e-17
FAAH	AC145207.1	0.324771	1.10734e-18
MAPKAPK3	AC145207.1	-0.309519	4.9803e-17
ATP1A3	AC145207.1	0.542782	5.87531e-55
MAPK10	AC145207.1	0.612337	2.30154e-73
MANF	AC145207.1	-0.324594	1.15877e-18
MAPK11	AC145207.1	0.459019	7.97816e-38
CAMK2G	AC145207.1	0.501655	5.96156e-46
MAPK8IP1	AC145207.1	0.321928	2.28864e-18
GPX1	AC145207.1	-0.332211	1.59574e-19
PRKD1	AL132780.1	0.31231	2.52282e-17
IKBKB	AL132780.1	0.366489	1.0448e-23
AGER	AL132780.1	0.371162	2.55846e-24
PRKCZ	AP000238.1	-0.310197	4.22529e-17
NUDT1	AP000238.1	0.304643	1.6066e-16
GSTP1	AP000238.1	0.312204	2.58951e-17
ADCY5	AP000238.1	-0.335548	6.57768e-20
DDAH2	AP000238.1	0.300807	3.97481e-16
MUC1	AP000238.1	0.369384	4.38253e-24
MAP2K1	LINC01007	0.595795	1.41623e-68
MAPK9	LINC01007	0.73546	2.81076e-120
CALM3	LINC01007	0.81526	5.36804e-168
DECR1	LINC01007	-0.302888	2.43584e-16
MAPK3	LINC01007	0.493001	3.30137e-44
RYR2	LINC01007	0.759252	1.57423e-132
SNCA	LINC01007	0.727649	1.53269e-116
PRKCG	LINC01007	0.823964	1.33711e-174
MAP2K4	LINC01007	0.703433	9.69791e-106
NOS1AP	LINC01007	0.687967	2.12876e-99
PTPN3	LINC01007	0.564486	3.09498e-60
VIP	LINC01007	0.792355	3.59862e-152
CALM1	LINC01007	0.728407	6.73343e-117
CRH	LINC01007	0.469097	1.21064e-39
PRKCZ	LINC01007	0.739803	2.05416e-122
SST	LINC01007	0.620087	1.04533e-75
RELA	LINC01007	-0.389677	7.708e-27
GUCY1B1	LINC01007	0.725522	1.51491e-115
IKBKB	LINC01007	-0.357331	1.54015e-22
PTK2B	LINC01007	0.69671	6.20862e-103
PRNP	LINC01007	0.535303	3.16285e-53
HSD17B10	LINC01007	-0.319839	3.88338e-18
HTR2A	LINC01007	0.737288	3.5875e-121
KCNMA1	LINC01007	0.521515	3.80279e-50
ADCYAP1	LINC01007	0.337653	3.73966e-20
PRKCB	LINC01007	0.834293	6.30968e-183
ITPR1	LINC01007	0.779947	2.07714e-144
MAPKAPK2	LINC01007	-0.321896	2.30758e-18
CACNA1C	LINC01007	0.323644	1.47801e-18
HRH2	LINC01007	0.41531	1.32257e-30
ADRB1	LINC01007	0.558087	1.22289e-58
G3BP2	LINC01007	0.447359	8.54529e-36
OXR1	LINC01007	0.670002	1.62979e-92
PRKN	LINC01007	0.600349	7.25202e-70
NGB	LINC01007	0.795848	1.882e-154
SNAP25	LINC01007	0.797077	2.8893e-155
ADCY5	LINC01007	0.443458	3.92238e-35
ANK2	LINC01007	0.474389	1.26886e-40
SLC25A4	LINC01007	0.526883	2.49915e-51
MAPK13	LINC01007	0.454613	4.76465e-37
PRKAA2	LINC01007	0.352578	6.01541e-22
ATP1A3	LINC01007	0.526618	2.86219e-51
TRPM2	LINC01007	0.344822	5.28932e-21
MAPK10	LINC01007	0.607065	8.30009e-72
MAPK11	LINC01007	0.442952	4.77101e-35
CAMK2G	LINC01007	0.464646	7.82991e-39
HSD17B10	FLVCR1-DT	0.345883	3.94291e-21
NUDT1	FLVCR1-DT	0.317191	7.54561e-18
PCNA	FLVCR1-DT	0.318875	4.94901e-18
HSD17B10	LINC00467	0.400044	2.53231e-28
CDK2	LINC00467	0.363083	2.87119e-23
PRDX4	LINC00467	0.333106	1.25949e-19
PCNA	LINC00467	0.382777	7.00541e-26
MANF	LINC00467	0.321281	2.69739e-18
CHEK1	LINC00467	0.317223	7.48536e-18
PRKD1	AC124045.1	0.314195	1.58707e-17
IKBKB	AC124045.1	0.402337	1.16989e-28
TP53INP1	AC124045.1	0.325048	1.03112e-18
ALKBH2	AC124045.1	0.357208	1.59591e-22
NUDT1	AC124045.1	0.305071	1.45077e-16
ODC1	AC124045.1	0.309942	4.49457e-17
DDAH2	AC124045.1	0.310502	3.92301e-17
NOTCH1	AC124045.1	0.33906	2.55814e-20
CASP2	AC124045.1	0.413731	2.30631e-30
MAP3K1	AC124045.1	0.432153	2.9069e-33
AGER	AC124045.1	0.412554	3.48469e-30
CHEK1	AC124045.1	0.412733	3.27342e-30
FANCD2	AC124045.1	0.512143	3.92904e-48
SERPINF1	AC017074.1	0.889963	1.47328e-240
GUCY1B1	AC120053.1	-0.315216	1.2331e-17
ALKBH2	AC120053.1	0.38502	3.4382e-26
ITPR1	AC120053.1	-0.308529	6.32836e-17
NOTCH1	AC120053.1	0.335201	7.21623e-20
ASS1	AC120053.1	-0.331753	1.80085e-19
AGER	AC120053.1	0.634281	3.58074e-80
MAP2K1	AC015961.1	0.617304	7.38388e-75
MAPK9	AC015961.1	0.80157	2.74951e-158
CALM3	AC015961.1	0.738117	1.40354e-121
MAPK3	AC015961.1	0.485561	9.50974e-43
RYR2	AC015961.1	0.738106	1.41995e-121
SNCA	AC015961.1	0.742467	9.58207e-124
PRKCG	AC015961.1	0.631853	2.15958e-79
MAP2K4	AC015961.1	0.760066	5.65758e-133
NOS1AP	AC015961.1	0.724399	5.0351e-115
PTPN3	AC015961.1	0.459627	6.21983e-38
VIP	AC015961.1	0.698368	1.28373e-103
CALM1	AC015961.1	0.703031	1.43421e-105
CRH	AC015961.1	0.416277	9.39413e-31
PRKCZ	AC015961.1	0.766307	1.93191e-136
SST	AC015961.1	0.570486	9.15451e-62
GUCY1B1	AC015961.1	0.712693	9.7526e-110
IKBKB	AC015961.1	-0.333241	1.21532e-19
PTK2B	AC015961.1	0.598055	3.26033e-69
PRNP	AC015961.1	0.544695	2.08581e-55
HSD17B10	AC015961.1	-0.403199	8.73918e-29
HTR2A	AC015961.1	0.724924	2.87298e-115
KCNMA1	AC015961.1	0.641749	1.28713e-82
PRKCB	AC015961.1	0.749383	2.79803e-127
ITPR1	AC015961.1	0.672264	2.35439e-93
MAPKAPK2	AC015961.1	-0.42193	1.24345e-31
CACNA1C	AC015961.1	0.440579	1.19211e-34
ADRB1	AC015961.1	0.52103	4.852e-50
G3BP2	AC015961.1	0.534687	4.3737e-53
OXR1	AC015961.1	0.673797	6.2862e-94
PRKN	AC015961.1	0.708377	7.44773e-108
NGB	AC015961.1	0.695711	1.59783e-102
SNAP25	AC015961.1	0.818854	1.11358e-170
GSTP1	AC015961.1	-0.391364	4.45814e-27
ADCY5	AC015961.1	0.622745	1.58751e-76
ANK2	AC015961.1	0.47402	1.48701e-40
SLC25A4	AC015961.1	0.529699	5.8757e-52
MAPK13	AC015961.1	0.304817	1.54131e-16
DDAH2	AC015961.1	-0.324471	1.19571e-18
CDK2	AC015961.1	-0.33692	4.55515e-20
PRKAA2	AC015961.1	0.37561	6.56288e-25
PRDX4	AC015961.1	-0.328787	3.91753e-19
FAAH	AC015961.1	0.344903	5.1718e-21
ANXA5	AC015961.1	-0.371107	2.60211e-24
MAPKAPK3	AC015961.1	-0.458177	1.12498e-37
ATP1A3	AC015961.1	0.617868	4.97401e-75
PRKD2	AC015961.1	-0.380735	1.33279e-25
GPX7	AC015961.1	-0.304792	1.5505e-16
MAPK10	AC015961.1	0.742397	1.03886e-123
MANF	AC015961.1	-0.377796	3.33618e-25
AR	AC015961.1	-0.306239	1.09755e-16
MAPK11	AC015961.1	0.479312	1.50189e-41
SELENON	AC015961.1	-0.337731	3.66162e-20
CAMK2G	AC015961.1	0.527641	1.69545e-51
MUC1	AC015961.1	-0.328055	4.73917e-19
MAPK8IP1	AC015961.1	0.33161	1.86966e-19
GPX1	AC015961.1	-0.417989	5.11257e-31
CSF1	AC015961.1	-0.375863	6.06954e-25
CASP1	AC015961.1	-0.410797	6.43166e-30
NCF2	AC015961.1	-0.330835	2.29272e-19
UCP2	AC015961.1	-0.373692	1.18308e-24
MAPKAPK2	AC104695.2	0.452401	1.15764e-36
MCL1	AC104695.2	0.300774	4.00549e-16
SELENON	AC104695.2	0.408773	1.2975e-29
MUC1	AC104695.2	0.51174	4.78134e-48
CSF1	AC104695.2	0.331817	1.77052e-19
CASP1	AC104695.2	0.35546	2.64043e-22
TP53	AP005131.2	0.304191	1.78853e-16
NUDT1	AP005131.2	0.339189	2.47011e-20
ODC1	AP005131.2	0.336969	4.49471e-20
CDK2	AP005131.2	0.399155	3.40963e-28
PCNA	AP005131.2	0.337708	3.68425e-20
PRKD2	AP005131.2	0.323173	1.66704e-18
GPX7	AP005131.2	0.368908	5.05781e-24
CASP2	AP005131.2	0.370848	2.81431e-24
MANF	AP005131.2	0.342696	9.49749e-21
CHEK1	AP005131.2	0.407632	1.92258e-29
FANCD2	AP005131.2	0.426276	2.55849e-32
HSD17B10	AC010175.1	-0.310686	3.75096e-17
QDPR	AC010175.1	0.363395	2.61832e-23
ADCY5	AC010175.1	0.477088	3.95491e-41
CDK2	AC010175.1	-0.344767	5.36965e-21
PRDX4	AC010175.1	-0.361851	4.12687e-23
NPY	AC010175.1	0.336858	4.63066e-20
FAAH	AC010175.1	0.445655	1.66653e-35
PCNA	AC010175.1	-0.340524	1.71925e-20
ANXA5	AC010175.1	-0.372667	1.61862e-24
CAPN3	AC010175.1	0.478898	1.79959e-41
PDIA2	AC010175.1	0.375509	6.76932e-25
PRKD2	AC010175.1	-0.325253	9.78184e-19
BMP2	AC010175.1	0.330909	2.2483e-19
GPX7	AC010175.1	-0.346183	3.62806e-21
MANF	AC010175.1	-0.395752	1.05703e-27
SELENON	AC010175.1	-0.318408	5.5653e-18
CASP1	AC010175.1	-0.308216	6.82638e-17
IDH1	AGBL5-IT1	-0.300025	4.77312e-16
ADCY5	AGBL5-IT1	0.309942	4.49466e-17
CDK2	AGBL5-IT1	-0.334228	9.35131e-20
PRDX4	AGBL5-IT1	-0.442767	5.12716e-35
FAAH	AGBL5-IT1	0.333949	1.0071e-19
PCNA	AGBL5-IT1	-0.323498	1.53421e-18
ANXA5	AGBL5-IT1	-0.31666	8.61388e-18
MAPKAPK3	AGBL5-IT1	-0.373756	1.1602e-24
PDIA2	AGBL5-IT1	0.331858	1.75128e-19
GPX7	AGBL5-IT1	-0.344016	6.60705e-21
MAPK10	AGBL5-IT1	0.314685	1.40613e-17
MANF	AGBL5-IT1	-0.319824	3.89828e-18
MAPK11	AGBL5-IT1	0.360869	5.5031e-23
SELENON	AGBL5-IT1	-0.313016	2.12148e-17
AGER	AGBL5-IT1	0.428228	1.24806e-32
GPX1	AGBL5-IT1	-0.315001	1.30054e-17
CASP1	AGBL5-IT1	-0.349017	1.64458e-21
NCF2	AGBL5-IT1	-0.304096	1.8294e-16
IKBKB	AC007344.1	0.301188	3.63506e-16
IDH1	AC007344.1	0.401743	1.43007e-28
HSD17B10	AC007344.1	0.353958	4.06039e-22
MAPKAPK2	AC007344.1	0.347824	2.29665e-21
ADCY5	AC007344.1	-0.357792	1.34788e-22
CDK2	AC007344.1	0.389529	8.08801e-27
PRDX4	AC007344.1	0.435129	9.5063e-34
FAAH	AC007344.1	-0.318142	5.94925e-18
PCNA	AC007344.1	0.388859	1.00409e-26
ANXA5	AC007344.1	0.406653	2.69158e-29
MAPKAPK3	AC007344.1	0.306989	9.1698e-17
ATP1A3	AC007344.1	-0.302241	2.83711e-16
ASS1	AC007344.1	0.322429	2.01497e-18
GPX7	AC007344.1	0.348928	1.68584e-21
MAPK10	AC007344.1	-0.300266	4.5114e-16
MANF	AC007344.1	0.332917	1.32418e-19
SELENON	AC007344.1	0.36015	6.79003e-23
MUC1	AC007344.1	0.309293	5.26179e-17
MAP3K1	AC007344.1	0.321565	2.51003e-18
CHEK1	AC007344.1	0.30783	7.49069e-17
GPX1	AC007344.1	0.376597	4.83866e-25
CASP1	AC007344.1	0.436909	4.84555e-34
MAP2K1	CACNA1G-AS1	0.342971	8.8082e-21
CALM3	CACNA1G-AS1	0.322162	2.15678e-18
RYR2	CACNA1G-AS1	0.328279	4.47176e-19
SNCA	CACNA1G-AS1	0.312928	2.16807e-17
MAP2K4	CACNA1G-AS1	0.336973	4.49063e-20
PTPN3	CACNA1G-AS1	0.472699	2.61959e-40
VIP	CACNA1G-AS1	0.313118	2.0693e-17
GUCY1B1	CACNA1G-AS1	0.347689	2.38514e-21
CYGB	CACNA1G-AS1	0.413602	2.41315e-30
ADCYAP1	CACNA1G-AS1	0.310339	4.08166e-17
ITPR1	CACNA1G-AS1	0.301283	3.55508e-16
ADRB1	CACNA1G-AS1	0.372387	1.76249e-24
SNAP25	CACNA1G-AS1	0.321709	2.41977e-18
IL6	AC104534.1	0.417641	5.78791e-31
QDPR	SEMA3B-AS1	0.369444	4.30357e-24
FAAH	SEMA3B-AS1	0.344588	5.6433e-21
CAPN3	SEMA3B-AS1	0.419716	2.75776e-31
PDIA2	SEMA3B-AS1	0.337901	3.49805e-20
RPS6KA4	LNCAROD	0.352617	5.95008e-22
MAPKAPK2	LNCAROD	0.398453	4.31129e-28
HRH2	LNCAROD	0.320558	3.23924e-18
PRKN	LNCAROD	-0.328667	4.04196e-19
MAPKAPK3	LNCAROD	0.445707	1.63309e-35
ATP1A3	LNCAROD	-0.303315	2.20148e-16
PRKCD	LNCAROD	0.601604	3.17039e-70
MCL1	LNCAROD	0.307274	8.56326e-17
TRPM2	LNCAROD	0.568981	2.22892e-61
MAPK11	LNCAROD	-0.319904	3.81981e-18
MUC1	LNCAROD	0.337528	3.86796e-20
EDNRA	LNCAROD	0.342474	1.00932e-20
GPX1	LNCAROD	0.649679	2.74214e-85
CSF1	LNCAROD	0.464503	8.31073e-39
CASP1	LNCAROD	0.558536	9.47357e-59
NCF2	LNCAROD	0.598333	2.71883e-69
UCP2	LNCAROD	0.653837	1.01191e-86
CACNA1C	AC092747.4	0.399564	2.97423e-28
PRKCD	CD81-AS1	-0.303863	1.93366e-16
BMP2	CD81-AS1	0.346288	3.52345e-21
HRH2	LINC00578	0.381305	1.11419e-25
PRKCD	LINC00578	0.522391	2.4467e-50
TRPM2	LINC00578	0.464232	9.3048e-39
EDNRA	LINC00578	0.337749	3.64437e-20
GPX1	LINC00578	0.330306	2.63397e-19
CSF1	LINC00578	0.330022	2.83751e-19
NCF2	LINC00578	0.307268	8.57539e-17
UCP2	LINC00578	0.376732	4.63993e-25
PRKCZ	AC020661.1	0.333345	1.18211e-19
ADCY5	AC020661.1	0.304375	1.71206e-16
MAP3K1	AC020661.1	0.332171	1.61263e-19
FANCD2	AC020661.1	0.358006	1.26702e-22
RELA	AL022341.1	0.338436	3.02826e-20
IKBKB	AL022341.1	0.329928	2.90809e-19
TP53	AL022341.1	0.348982	1.66056e-21
ALKBH2	AL022341.1	0.308249	6.77076e-17
CASP2	AL022341.1	0.317444	7.08291e-18
AGER	AL022341.1	0.388036	1.30909e-26
FANCD2	AL022341.1	0.328391	4.34359e-19
ALKBH2	AC004908.3	0.317988	6.18201e-18
NOTCH1	AC004908.3	0.327796	5.06951e-19
BMP2	AC004908.3	0.341979	1.1558e-20
AGER	AC004908.3	0.56372	4.82708e-60
FANCD2	AC104506.1	0.301825	3.12976e-16
RELA	AC004923.4	0.323175	1.66624e-18
IKBKB	AC004923.4	0.353452	4.69084e-22
TP53	AC004923.4	0.31176	2.88661e-17
MUC1	AC004923.4	0.376119	5.60912e-25
AGER	AC004923.4	0.421074	1.69302e-31
IDH1	AC092957.1	0.357083	1.65469e-22
ANXA5	AC092957.1	0.401965	1.32691e-28
MANF	AC092957.1	0.313057	2.1005e-17
CASP1	AC092957.1	0.332288	1.56355e-19
PRKD1	AC232271.1	0.300758	4.02034e-16
RELA	AC232271.1	0.331121	2.12655e-19
IKBKB	AC232271.1	0.33353	1.12571e-19
NOTCH1	AC232271.1	0.455952	2.77567e-37
BMP2	AC232271.1	0.3702	3.4248e-24
AGER	AC232271.1	0.519037	1.31465e-49
GPX1	AC232271.1	-0.322718	1.87223e-18
IKBKB	AC020915.2	0.433013	2.10712e-33
IDH1	AC020915.2	0.517511	2.80856e-49
TP53	AC020915.2	0.481583	5.54508e-42
HSD17B10	AC020915.2	0.476027	6.26356e-41
MAPKAPK2	AC020915.2	0.381	1.22621e-25
PRKN	AC020915.2	-0.317011	7.89111e-18
NUDT1	AC020915.2	0.402481	1.11433e-28
EGFR	AC020915.2	0.397295	6.33892e-28
NPM1	AC020915.2	0.334804	8.02217e-20
ODC1	AC020915.2	0.364362	1.96712e-23
ADCY5	AC020915.2	-0.453651	7.01653e-37
MMP2	AC020915.2	0.42152	1.44177e-31
CDK2	AC020915.2	0.696153	1.05237e-102
PRDX4	AC020915.2	0.53455	4.69805e-53
FAAH	AC020915.2	-0.346888	2.98173e-21
PCNA	AC020915.2	0.650473	1.466e-85
ANXA5	AC020915.2	0.662835	6.68693e-90
MAPKAPK3	AC020915.2	0.390602	5.71148e-27
PRKD2	AC020915.2	0.674759	2.73413e-94
BMP2	AC020915.2	-0.437681	3.61314e-34
ASS1	AC020915.2	0.33587	6.03435e-20
MCL1	AC020915.2	0.309697	4.77076e-17
GPX7	AC020915.2	0.545531	1.32355e-55
MAPK10	AC020915.2	-0.424065	5.7356e-32
CASP2	AC020915.2	0.625288	2.57112e-77
ELN	AC020915.2	0.417702	5.66344e-31
MANF	AC020915.2	0.570796	7.61229e-62
SELENON	AC020915.2	0.546227	9.05468e-56
CAMK2G	AC020915.2	-0.375615	6.55255e-25
MUC1	AC020915.2	0.477308	3.59455e-41
MAP3K1	AC020915.2	0.379466	1.98327e-25
CHEK1	AC020915.2	0.592086	1.53852e-67
GPX1	AC020915.2	0.321562	2.51188e-18
FANCD2	AC020915.2	0.505591	9.24232e-47
FN1	AC020915.2	0.310789	3.65836e-17
CASP1	AC020915.2	0.476661	4.76035e-41
ALKBH2	AL121890.5	0.325739	8.63194e-19
FAAH	AL121890.5	0.393908	1.94043e-27
ANXA5	AL121890.5	-0.336517	5.07444e-20
MAPKAPK3	AL121890.5	-0.315338	1.19641e-17
PDIA2	AL121890.5	0.452421	1.14846e-36
BMP2	AL121890.5	0.334178	9.4764e-20
ASS1	AL121890.5	-0.305258	1.38742e-16
SELENON	AL121890.5	-0.338213	3.21578e-20
AGER	AL121890.5	0.497222	4.72783e-45
CASP1	AL121890.5	-0.328419	4.31116e-19
PRKD1	TTC28-AS1	0.380631	1.37705e-25
RELA	TTC28-AS1	0.370131	3.49739e-24
BCHE	TTC28-AS1	0.426928	2.01443e-32
ALKBH2	TTC28-AS1	0.410363	7.47893e-30
SLC25A1	TTC28-AS1	0.358748	1.02147e-22
MAPKAPK3	TTC28-AS1	-0.30344	2.13757e-16
NOTCH1	TTC28-AS1	0.516062	5.75182e-49
PRKCD	TTC28-AS1	-0.310825	3.62589e-17
BMP2	TTC28-AS1	0.51227	3.69444e-48
ASS1	TTC28-AS1	-0.345377	4.53636e-21
AGER	TTC28-AS1	0.483034	2.92305e-42
GPX1	TTC28-AS1	-0.332074	1.65454e-19
CASP1	TTC28-AS1	-0.328414	4.31714e-19
PRKD1	AP000487.1	0.44854	5.36531e-36
RELA	AP000487.1	0.480783	7.88244e-42
BCHE	AP000487.1	0.362026	3.91915e-23
IKBKB	AP000487.1	0.42769	1.52175e-32
TP53INP1	AP000487.1	0.337195	4.2303e-20
ALKBH2	AP000487.1	0.377379	3.79757e-25
MYC	AP000487.1	0.300422	4.35027e-16
NOTCH1	AP000487.1	0.501368	6.82178e-46
AGER	AP000487.1	0.407813	1.80666e-29
IKBKB	AC093827.4	0.392989	2.62248e-27
G3BP2	AC093827.4	0.300432	4.33922e-16
ANK2	AC093827.4	0.343296	8.05472e-21
PON2	AC093827.4	0.323396	1.57455e-18
AR	AC093827.4	0.326791	6.57885e-19
CALM1	AC012368.1	-0.320732	3.09961e-18
IKBKB	AC012368.1	0.301244	3.58787e-16
PRNP	AC012368.1	-0.31489	1.33676e-17
ALKBH2	AC012368.1	0.358777	1.01284e-22
CAPN3	AC012368.1	0.342732	9.40314e-21
PDIA2	AC012368.1	0.354673	3.30916e-22
AGER	AC012368.1	0.542159	8.21872e-55
IKBKB	MIR4435-2HG	0.317403	7.1554e-18
IDH1	MIR4435-2HG	0.58988	6.26342e-67
TP53	MIR4435-2HG	0.390979	5.05368e-27
HSD17B10	MIR4435-2HG	0.414333	1.8664e-30
MAPKAPK2	MIR4435-2HG	0.399315	3.23278e-28
PRKN	MIR4435-2HG	-0.30757	7.97563e-17
NUDT1	MIR4435-2HG	0.316929	8.05542e-18
EGFR	MIR4435-2HG	0.311744	2.89738e-17
NPM1	MIR4435-2HG	0.355447	2.65035e-22
ODC1	MIR4435-2HG	0.310405	4.01714e-17
ADCY5	MIR4435-2HG	-0.460326	4.67018e-38
MMP2	MIR4435-2HG	0.468005	1.91912e-39
MAPK13	MIR4435-2HG	0.301492	3.3841e-16
CDK2	MIR4435-2HG	0.567289	6.02951e-61
PRDX4	MIR4435-2HG	0.572727	2.411e-62
FAAH	MIR4435-2HG	-0.426395	2.44894e-32
PCNA	MIR4435-2HG	0.553026	2.11791e-57
ANXA5	MIR4435-2HG	0.674541	3.3027e-94
MAPKAPK3	MIR4435-2HG	0.371947	2.01548e-24
ATP1A3	MIR4435-2HG	-0.309385	5.1449e-17
PRKD2	MIR4435-2HG	0.492596	3.97306e-44
BMP2	MIR4435-2HG	-0.437672	3.62577e-34
ASS1	MIR4435-2HG	0.328985	3.72074e-19
MCL1	MIR4435-2HG	0.375108	7.66084e-25
GPX7	MIR4435-2HG	0.528097	1.34143e-51
MAPK10	MIR4435-2HG	-0.443162	4.39808e-35
CASP2	MIR4435-2HG	0.512924	2.68483e-48
ELN	MIR4435-2HG	0.357256	1.57423e-22
APOE	MIR4435-2HG	-0.327887	4.95183e-19
MANF	MIR4435-2HG	0.66476	1.35049e-90
SELENON	MIR4435-2HG	0.623173	1.16944e-76
CAMK2G	MIR4435-2HG	-0.448765	4.91058e-36
MUC1	MIR4435-2HG	0.384467	4.10059e-26
MAP3K1	MIR4435-2HG	0.377535	3.61831e-25
CHEK1	MIR4435-2HG	0.488371	2.69867e-43
GPX1	MIR4435-2HG	0.397807	5.34639e-28
FANCD2	MIR4435-2HG	0.425346	3.59581e-32
FN1	MIR4435-2HG	0.419319	3.17916e-31
CASP1	MIR4435-2HG	0.584235	2.16784e-65
NCF2	MIR4435-2HG	0.416995	7.28256e-31
UCP2	MIR4435-2HG	0.319604	4.11994e-18
PRNP	AC005387.1	-0.334803	8.02522e-20
ALKBH2	AC005387.1	0.316538	8.87946e-18
G3BP2	AC005387.1	-0.320679	3.14137e-18
AGER	AC005387.1	0.680157	2.407e-96
DECR1	AC008966.1	0.352336	6.4428e-22
TXNIP	AC008966.1	0.325482	9.22322e-19
BCHE	AC008966.1	0.30468	1.59255e-16
PRKN	AC008966.1	0.353042	5.27178e-22
PRKD2	AC008966.1	-0.30063	4.14347e-16
BMP2	AC008966.1	0.362472	3.43763e-23
PON2	AC008966.1	0.312368	2.48738e-17
CAMK2G	AC008966.1	0.334646	8.36736e-20
MAPK3	NEBL-AS1	0.300084	4.70748e-16
IDH1	NEBL-AS1	-0.327583	5.3585e-19
CAMK2G	NEBL-AS1	0.349712	1.35277e-21
MAPK9	CARD8-AS1	-0.314908	1.33052e-17
MAPK3	CARD8-AS1	-0.304201	1.78461e-16
EEF1A1	CARD8-AS1	0.452028	1.34348e-36
PRKCZ	CARD8-AS1	-0.369459	4.28331e-24
IKBKB	CARD8-AS1	0.31388	1.71519e-17
IDH1	CARD8-AS1	0.469523	1.01104e-39
HSD17B10	CARD8-AS1	0.388529	1.11687e-26
HTR2A	CARD8-AS1	-0.334271	9.24638e-20
MAPKAPK2	CARD8-AS1	0.340445	1.75674e-20
RPS27A	CARD8-AS1	0.351393	8.41838e-22
PRKN	CARD8-AS1	-0.405941	3.43549e-29
NPM1	CARD8-AS1	0.320455	3.32386e-18
ADCY5	CARD8-AS1	-0.512586	3.1658e-48
MMP2	CARD8-AS1	0.332036	1.67105e-19
MAPK13	CARD8-AS1	0.348729	1.78287e-21
CDK2	CARD8-AS1	0.449777	3.29063e-36
PRDX4	CARD8-AS1	0.656944	8.30764e-88
FAAH	CARD8-AS1	-0.415439	1.26348e-30
PCNA	CARD8-AS1	0.48254	3.63644e-42
ANXA5	CARD8-AS1	0.529374	6.95124e-52
MAPKAPK3	CARD8-AS1	0.522101	2.83229e-50
ATP1A3	CARD8-AS1	-0.399654	2.88552e-28
PRKCD	CARD8-AS1	0.357291	1.55809e-22
PRKD2	CARD8-AS1	0.397127	6.70329e-28
BMP2	CARD8-AS1	-0.376043	5.74157e-25
ASS1	CARD8-AS1	0.383635	5.33928e-26
GPX7	CARD8-AS1	0.571573	4.79773e-62
MAPK10	CARD8-AS1	-0.453101	8.7473e-37
MANF	CARD8-AS1	0.484553	1.49041e-42
SELENON	CARD8-AS1	0.349804	1.31812e-21
CAMK2G	CARD8-AS1	-0.381757	9.66374e-26
MUC1	CARD8-AS1	0.325751	8.60493e-19
MAPK8IP1	CARD8-AS1	-0.38549	2.95967e-26
CHEK1	CARD8-AS1	0.301303	3.53822e-16
GPX1	CARD8-AS1	0.738433	9.79904e-122
FN1	CARD8-AS1	0.354208	3.77985e-22
CASP1	CARD8-AS1	0.676987	3.92536e-95
NCF2	CARD8-AS1	0.59302	8.46246e-68
UCP2	CARD8-AS1	0.504226	1.76882e-46
RELA	ARHGAP31-AS1	0.311501	3.07489e-17
BCHE	ARHGAP31-AS1	0.348324	1.99683e-21
NOTCH1	ARHGAP31-AS1	0.386537	2.11859e-26
BMP2	ARHGAP31-AS1	0.376935	4.35734e-25
APOE	AC104109.2	-0.305224	1.39882e-16
PON2	AC010205.1	0.331337	2.00926e-19
CAMK2G	AC010205.1	0.330402	2.56809e-19
QDPR	AC012511.1	0.432727	2.34489e-33
ADCY5	AC012511.1	0.380992	1.22933e-25
FAAH	AC012511.1	0.463388	1.32064e-38
CAPN3	AC012511.1	0.357327	1.54189e-22
PDIA2	AC012511.1	0.385578	2.87836e-26
RELA	AC006252.1	0.323073	1.71017e-18
AGER	AL122125.1	0.598982	1.77896e-69
ALKBH2	AC015813.4	0.322727	1.86762e-18
RPS27A	AC015813.4	0.347038	2.85995e-21
NUDT1	AC015813.4	0.313688	1.79834e-17
AGER	AC015813.4	0.376488	5.00372e-25
IKBKB	MIR34AHG	0.341234	1.4166e-20
IDH1	MIR34AHG	0.383116	6.29391e-26
PRKN	MIR34AHG	-0.304003	1.8702e-16
EGFR	MIR34AHG	0.328758	3.94704e-19
ADCY5	MIR34AHG	-0.38976	7.50442e-27
MMP2	MIR34AHG	0.454022	6.04423e-37
CDK2	MIR34AHG	0.342169	1.09743e-20
PRDX4	MIR34AHG	0.334034	9.84545e-20
PCNA	MIR34AHG	0.371985	1.99212e-24
ANXA5	MIR34AHG	0.504773	1.36388e-46
MAPKAPK3	MIR34AHG	0.30308	2.32732e-16
PRKD2	MIR34AHG	0.405158	4.48865e-29
BMP2	MIR34AHG	-0.368958	4.98165e-24
GPX7	MIR34AHG	0.315365	1.18819e-17
MAPK10	MIR34AHG	-0.36187	4.10317e-23
CASP2	MIR34AHG	0.359984	7.12747e-23
MANF	MIR34AHG	0.416223	9.5764e-31
SELENON	MIR34AHG	0.379303	2.08658e-25
MUC1	MIR34AHG	0.399713	2.82903e-28
GPX1	MIR34AHG	0.339584	2.21957e-20
FN1	MIR34AHG	0.348216	2.05804e-21
CASP1	MIR34AHG	0.49553	1.03378e-44
NCF2	MIR34AHG	0.399403	3.13844e-28
UCP2	MIR34AHG	0.309285	5.27082e-17
EEF1A1	ZFHX4-AS1	0.334027	9.8659e-20
IDH1	ZFHX4-AS1	0.309421	5.10055e-17
EGFR	ZFHX4-AS1	0.349565	1.41e-21
ANXA5	ZFHX4-AS1	0.337239	4.1803e-20
PRKD2	ZFHX4-AS1	0.436517	5.62277e-34
GPX7	ZFHX4-AS1	0.392177	3.42015e-27
BCHE	AC112722.1	0.341133	1.45628e-20
NOTCH1	AC112722.1	0.378457	2.71678e-25
BMP2	AC112722.1	0.348401	1.95443e-21
AGER	AC112722.1	0.319664	4.05883e-18
AGER	NDUFV2-AS1	0.316613	8.71488e-18
MAPK10	TSPOAP1-AS1	0.316148	9.78445e-18
CAMK2G	TSPOAP1-AS1	0.341494	1.31986e-20
IKBKB	AC008957.1	0.343392	7.84491e-21
ABCA1	AC008957.1	0.35426	3.72458e-22
MAPKAPK3	AC008957.1	0.335368	6.90098e-20
PRKCD	AC008957.1	0.462729	1.73508e-38
TRPM2	AC008957.1	0.411825	4.49595e-30
AR	AC008957.1	0.309065	5.55919e-17
GPX1	AC008957.1	0.384481	4.08246e-26
CASP1	AC008957.1	0.416287	9.36116e-31
NCF2	AC008957.1	0.43061	5.16633e-33
UCP2	AC008957.1	0.413946	2.13826e-30
HSD17B10	AC009054.2	0.335459	6.73564e-20
RPS27A	AC009054.2	0.410234	7.8236e-30
NUDT1	AC009054.2	0.306124	1.12839e-16
GSTP1	AC009054.2	0.301087	3.72208e-16
CDK2	AC009054.2	0.356383	2.02503e-22
PRDX4	AC009054.2	0.467447	2.42635e-39
PCNA	AC009054.2	0.356888	1.75047e-22
GPX7	AC009054.2	0.416901	7.52949e-31
MANF	AC009054.2	0.466112	4.24737e-39
CHEK1	AC009054.2	0.348606	1.84524e-21
PRKD2	AL445490.1	0.31253	2.39025e-17
CASP1	AL445490.1	0.316813	8.29053e-18
BCHE	AC005034.5	0.321653	2.45433e-18
ABCA1	AC005034.5	0.304358	1.71931e-16
G3BP2	AC005034.5	0.366373	1.08138e-23
GSTP1	AC005034.5	-0.321198	2.75421e-18
ANK2	AC005034.5	0.354922	3.08102e-22
PRDX4	AC005034.5	-0.363174	2.79525e-23
NOTCH1	AC005034.5	0.429557	7.6375e-33
BMP2	AC005034.5	0.334427	8.86961e-20
MAPK10	AC005034.5	0.350357	1.12798e-21
MANF	AC005034.5	-0.305247	1.39136e-16
CAMK2G	AC005034.5	0.303339	2.18913e-16
GPX1	AC005034.5	-0.428023	1.34641e-32
CALM1	AL162171.1	0.324795	1.10046e-18
PRNP	AL162171.1	0.337606	3.78694e-20
HTR2A	AL162171.1	0.314274	1.55657e-17
G3BP2	AL162171.1	0.345445	4.45156e-21
PRKN	AL162171.1	0.335539	6.5937e-20
ANK2	AL162171.1	0.314239	1.56975e-17
PRKAA2	AL162171.1	0.3163	9.42126e-18
MAPK10	AL162171.1	0.413241	2.7391e-30
CAMK2G	AL162171.1	0.404442	5.72917e-29
HSD17B10	AL021807.1	0.374212	1.00866e-24
NUDT1	AL021807.1	0.308273	6.73218e-17
CDK2	AL021807.1	0.440934	1.04019e-34
PCNA	AL021807.1	0.376066	5.70062e-25
GPX7	AL021807.1	0.355711	2.45712e-22
CASP2	AL021807.1	0.437811	3.43833e-34
MANF	AL021807.1	0.384769	3.72495e-26
MUC1	AL021807.1	0.318149	5.93859e-18
CHEK1	AL021807.1	0.435247	9.09012e-34
FANCD2	AL021807.1	0.375913	5.9773e-25
PRKD1	ZNF571-AS1	0.360987	5.316e-23
BCHE	ZNF571-AS1	0.315638	1.11054e-17
MYC	ZNF571-AS1	0.334994	7.62598e-20
NOTCH1	ZNF571-AS1	0.495478	1.05872e-44
BMP2	ZNF571-AS1	0.378317	2.83749e-25
GPX1	ZNF571-AS1	-0.33926	2.42272e-20
TXNIP	NCK1-DT	0.378885	2.37722e-25
IKBKB	NCK1-DT	0.404265	6.08599e-29
TP53INP1	NCK1-DT	0.417333	6.45666e-31
ABCA1	NCK1-DT	0.301634	3.2731e-16
NOTCH1	NCK1-DT	0.354051	3.95364e-22
TP53	AP000251.1	0.342927	8.91555e-21
ALKBH2	AP000251.1	0.338791	2.75116e-20
RPS27A	AP000251.1	0.318426	5.54026e-18
NUDT1	AP000251.1	0.467732	2.15235e-39
PCNA	AP000251.1	0.315562	1.13171e-17
CHEK1	AP000251.1	0.409878	8.85021e-30
FANCD2	AP000251.1	0.471667	4.06963e-40
IKBKB	AL049637.1	0.32845	4.27723e-19
IDH1	AL049637.1	0.398214	4.66892e-28
HSD17B10	AL049637.1	0.356628	1.88694e-22
EGFR	AL049637.1	0.521446	3.93679e-50
ADCY5	AL049637.1	-0.404665	5.3107e-29
MMP2	AL049637.1	0.320999	2.89669e-18
CDK2	AL049637.1	0.413037	2.9423e-30
PRDX4	AL049637.1	0.316306	9.40667e-18
PCNA	AL049637.1	0.408099	1.63734e-29
ANXA5	AL049637.1	0.621845	3.01222e-76
MAPKAPK3	AL049637.1	0.342463	1.01234e-20
PRKD2	AL049637.1	0.488914	2.11356e-43
BMP2	AL049637.1	-0.353597	4.5006e-22
MAPK10	AL049637.1	-0.351297	8.64962e-22
CASP2	AL049637.1	0.365998	1.20967e-23
MANF	AL049637.1	0.336851	4.64009e-20
SELENON	AL049637.1	0.340802	1.59404e-20
MUC1	AL049637.1	0.3169	8.11239e-18
CASP1	AL049637.1	0.492248	4.65712e-44
ADCY5	AL136141.1	0.317766	6.53545e-18
CDK2	AL136141.1	-0.337112	4.32555e-20
ANXA5	AL136141.1	-0.36744	7.86176e-24
PRKD2	AL136141.1	-0.350097	1.21368e-21
CASP2	AL136141.1	-0.323984	1.35465e-18
CASP1	AL136141.1	-0.301436	3.42912e-16
IKBKB	AC112484.1	0.532757	1.20085e-52
TP53INP1	AC112484.1	0.390595	5.72402e-27
CDK2	AC112484.1	0.339601	2.20891e-20
PCNA	AC112484.1	0.305069	1.45162e-16
CASP2	AC112484.1	0.405244	4.35882e-29
CHEK1	AC112484.1	0.314438	1.49466e-17
FANCD2	AC112484.1	0.327596	5.33998e-19
PRNP	AC087741.2	-0.30705	9.03576e-17
RPS27A	AC087741.2	0.34586	3.96767e-21
MAP2K1	AC092720.2	0.555897	4.22699e-58
MAPK9	AC092720.2	0.690958	1.35798e-100
CALM3	AC092720.2	0.678645	9.15523e-96
MAPK3	AC092720.2	0.572884	2.195e-62
RYR2	AC092720.2	0.654809	4.64362e-87
SNCA	AC092720.2	0.699405	4.76032e-104
PRKCG	AC092720.2	0.652734	2.44021e-86
MAP2K4	AC092720.2	0.647371	1.67372e-84
NOS1AP	AC092720.2	0.620117	1.0238e-75
PTPN3	AC092720.2	0.398327	4.49645e-28
VIP	AC092720.2	0.671818	3.45201e-93
CALM1	AC092720.2	0.641552	1.49595e-82
CRH	AC092720.2	0.36642	1.06647e-23
PRKCZ	AC092720.2	0.713033	6.90847e-110
SST	AC092720.2	0.544601	2.19425e-55
RELA	AC092720.2	-0.320945	2.93659e-18
GUCY1B1	AC092720.2	0.617961	4.66199e-75
IKBKB	AC092720.2	-0.439052	2.14102e-34
IDH1	AC092720.2	-0.32747	5.51739e-19
PTK2B	AC092720.2	0.515682	6.93508e-49
PRNP	AC092720.2	0.516847	3.90152e-49
HSD17B10	AC092720.2	-0.33792	3.48032e-20
HTR2A	AC092720.2	0.648151	9.1025e-85
TP53INP1	AC092720.2	-0.348369	1.97209e-21
KCNMA1	AC092720.2	0.57342	1.59286e-62
PRKCB	AC092720.2	0.682061	4.42534e-97
ITPR1	AC092720.2	0.56374	4.77116e-60
MAPKAPK2	AC092720.2	-0.429434	7.99306e-33
CACNA1C	AC092720.2	0.362101	3.83441e-23
ADRB1	AC092720.2	0.523911	1.13494e-50
ABCA1	AC092720.2	-0.327398	5.62111e-19
G3BP2	AC092720.2	0.382207	8.38766e-26
OXR1	AC092720.2	0.527078	2.26154e-51
PRKN	AC092720.2	0.616926	9.61356e-75
NGB	AC092720.2	0.6404	3.59875e-82
SNAP25	AC092720.2	0.737388	3.20316e-121
ADCY5	AC092720.2	0.598653	2.20536e-69
ANK2	AC092720.2	0.398431	4.34296e-28
SLC25A4	AC092720.2	0.498033	3.24483e-45
CDK2	AC092720.2	-0.414466	1.78116e-30
PRDX4	AC092720.2	-0.361785	4.20739e-23
FAAH	AC092720.2	0.400792	1.96956e-28
PCNA	AC092720.2	-0.351134	9.05779e-22
ANXA5	AC092720.2	-0.411008	5.97712e-30
MAPKAPK3	AC092720.2	-0.471144	5.08279e-40
PDIA2	AC092720.2	0.31323	2.01294e-17
ATP1A3	AC092720.2	0.623312	1.05951e-76
PRKD2	AC092720.2	-0.437818	3.4294e-34
MCL1	AC092720.2	-0.353524	4.5954e-22
GPX7	AC092720.2	-0.362985	2.95497e-23
MAPK10	AC092720.2	0.653973	9.07469e-87
CASP2	AC092720.2	-0.355581	2.55031e-22
MANF	AC092720.2	-0.379549	1.93233e-25
AR	AC092720.2	-0.357159	1.61891e-22
MAPK11	AC092720.2	0.517529	2.78274e-49
SELENON	AC092720.2	-0.395445	1.16962e-27
CAMK2G	AC092720.2	0.472043	3.46664e-40
MUC1	AC092720.2	-0.349643	1.3792e-21
MAPK8IP1	AC092720.2	0.304004	1.8697e-16
GPX1	AC092720.2	-0.359263	8.79367e-23
CSF1	AC092720.2	-0.399829	2.72144e-28
CASP1	AC092720.2	-0.424154	5.55164e-32
NCF2	AC092720.2	-0.342152	1.10253e-20
UCP2	AC092720.2	-0.377007	4.26146e-25
IDH1	AC007406.3	0.385009	3.45097e-26
TP53	AC007406.3	0.36187	4.10372e-23
NPM1	AC007406.3	0.310981	3.49131e-17
MMP2	AC007406.3	0.335398	6.84733e-20
CDK2	AC007406.3	0.357526	1.45589e-22
PRDX4	AC007406.3	0.325732	8.64646e-19
PCNA	AC007406.3	0.36117	5.03936e-23
GPX7	AC007406.3	0.334004	9.92539e-20
CASP2	AC007406.3	0.383526	5.52686e-26
ELN	AC007406.3	0.318064	6.06628e-18
APOE	AC007406.3	-0.349361	1.4929e-21
MANF	AC007406.3	0.409196	1.1208e-29
CHEK1	AC007406.3	0.35125	8.76585e-22
FANCD2	AC007406.3	0.334188	9.45102e-20
FN1	AC007406.3	0.309847	4.59992e-17
ANXA5	AC022034.1	0.360692	5.79575e-23
MAPKAPK3	AC022034.1	0.350566	1.06361e-21
BMP2	AC022034.1	-0.320651	3.16379e-18
PON2	AC022034.1	0.364808	1.72333e-23
SELENON	AC022034.1	0.383783	5.0943e-26
CASP1	AC022034.1	0.392307	3.27748e-27
BMP2	AL121957.1	0.37651	4.97003e-25
IKBKB	AC093726.2	0.362163	3.76453e-23
NUDT1	AC093726.2	0.317286	7.36778e-18
EGFR	AC093726.2	0.444237	2.89737e-35
ADCY5	AC093726.2	-0.354094	3.90501e-22
CDK2	AC093726.2	0.353967	4.0495e-22
ANXA5	AC093726.2	0.473826	1.61649e-40
MAPKAPK3	AC093726.2	0.303468	2.12329e-16
PRKD2	AC093726.2	0.472724	2.5908e-40
BMP2	AC093726.2	-0.388255	1.22021e-26
MAPK10	AC093726.2	-0.318081	6.03947e-18
CASP2	AC093726.2	0.438389	2.75883e-34
ELN	AC093726.2	0.348808	1.74383e-21
PON2	AC093726.2	0.341372	1.36448e-20
SELENON	AC093726.2	0.335461	6.73267e-20
MUC1	AC093726.2	0.445269	1.93763e-35
CHEK1	AC093726.2	0.300927	3.86433e-16
CASP1	AC093726.2	0.364487	1.89542e-23
MYC	AC027117.1	-0.301366	3.48619e-16
PON2	AC027117.1	0.3212	2.75285e-18
IKBKB	AL359715.1	0.34962	1.38822e-21
ABCA1	AL359715.1	0.313766	1.76417e-17
HIF1A	AL359715.1	0.484109	1.81471e-42
AR	AL359715.1	0.304344	1.72483e-16
AGER	AL359715.1	0.470409	6.94733e-40
TP53	AL365181.2	0.301695	3.22679e-16
MUC1	AL365181.2	0.412296	3.81424e-30
ANXA5	AC009041.1	-0.390503	5.89858e-27
MAPKAPK3	AC009041.1	-0.328737	3.96896e-19
NOTCH1	AC009041.1	0.357708	1.38114e-22
PRKCD	AC009041.1	-0.326898	6.39804e-19
BMP2	AC009041.1	0.441995	6.90974e-35
CASP1	AC009041.1	-0.343153	8.37791e-21
PRNP	SNHG10	-0.307071	8.99172e-17
ALKBH2	SNHG10	0.512035	4.14169e-48
NOTCH1	SNHG10	0.36098	5.3271e-23
AGER	SNHG10	0.560346	3.37069e-59
MAPK9	AC022762.2	0.313278	1.98943e-17
EEF1A1	AC022762.2	-0.307175	8.76874e-17
PRKCZ	AC022762.2	0.333578	1.11134e-19
IDH1	AC022762.2	-0.335151	7.31312e-20
HSD17B10	AC022762.2	-0.341206	1.42776e-20
HTR2A	AC022762.2	0.30315	2.28937e-16
MAPKAPK2	AC022762.2	-0.407581	1.9569e-29
PRKN	AC022762.2	0.304658	1.60085e-16
SNAP25	AC022762.2	0.323507	1.5305e-18
ADCY5	AC022762.2	0.340537	1.713e-20
CDK2	AC022762.2	-0.340534	1.71458e-20
PRDX4	AC022762.2	-0.450431	2.53853e-36
FAAH	AC022762.2	0.336901	4.57776e-20
PCNA	AC022762.2	-0.357943	1.29014e-22
ANXA5	AC022762.2	-0.356833	1.77836e-22
MAPKAPK3	AC022762.2	-0.462582	1.84411e-38
PDIA2	AC022762.2	0.32222	2.12503e-18
ATP1A3	AC022762.2	0.40538	4.1606e-29
GPX7	AC022762.2	-0.391515	4.24377e-27
MAPK10	AC022762.2	0.407834	1.79362e-29
MANF	AC022762.2	-0.382555	7.51526e-26
MAPK11	AC022762.2	0.403027	9.26415e-29
SELENON	AC022762.2	-0.376246	5.39283e-25
CAMK2G	AC022762.2	0.323125	1.68758e-18
AGER	AC022762.2	0.451918	1.40412e-36
GPX1	AC022762.2	-0.432825	2.26034e-33
CASP1	AC022762.2	-0.436792	5.06493e-34
NCF2	AC022762.2	-0.393928	1.92798e-27
UCP2	AC022762.2	-0.372671	1.61662e-24
APOE	AC091826.2	0.311664	2.95468e-17
AGER	AC091826.2	0.398065	4.90594e-28
MAP2K1	AL136964.1	0.359707	7.72782e-23
MAPK9	AL136964.1	0.541438	1.21174e-54
CALM3	AL136964.1	0.381313	1.11137e-25
RYR2	AL136964.1	0.436937	4.79429e-34
SNCA	AL136964.1	0.469327	1.09878e-39
PRKCG	AL136964.1	0.414025	2.08033e-30
MAP2K4	AL136964.1	0.511026	6.76378e-48
NOS1AP	AL136964.1	0.404824	5.0297e-29
VIP	AL136964.1	0.395957	9.87749e-28
CALM1	AL136964.1	0.432069	2.9999e-33
CRH	AL136964.1	0.320712	3.11507e-18
PRKCZ	AL136964.1	0.438929	2.24391e-34
SST	AL136964.1	0.371771	2.12633e-24
BCHE	AL136964.1	0.302324	2.78272e-16
GUCY1B1	AL136964.1	0.422003	1.21083e-31
PRNP	AL136964.1	0.417722	5.62265e-31
HSD17B10	AL136964.1	-0.392251	3.33887e-27
HTR2A	AL136964.1	0.60424	5.51332e-71
KCNMA1	AL136964.1	0.495044	1.29344e-44
PRKCB	AL136964.1	0.48449	1.53235e-42
ITPR1	AL136964.1	0.322708	1.87669e-18
MAPKAPK2	AL136964.1	-0.329978	2.8702e-19
CACNA1C	AL136964.1	0.408106	1.63293e-29
ADRB1	AL136964.1	0.326651	6.82164e-19
G3BP2	AL136964.1	0.396292	8.83961e-28
OXR1	AL136964.1	0.432956	2.15216e-33
PRKN	AL136964.1	0.660362	5.12818e-89
NUDT1	AL136964.1	-0.326856	6.46933e-19
NGB	AL136964.1	0.305334	1.36251e-16
SNAP25	AL136964.1	0.499077	1.99468e-45
GSTP1	AL136964.1	-0.324268	1.25982e-18
ADCY5	AL136964.1	0.624158	5.78242e-77
ANK2	AL136964.1	0.331049	2.1673e-19
SLC25A4	AL136964.1	0.306947	9.26363e-17
DDAH2	AL136964.1	-0.328079	4.71049e-19
CDK2	AL136964.1	-0.457612	1.41587e-37
PRDX4	AL136964.1	-0.370532	3.09734e-24
PCNA	AL136964.1	-0.398968	3.62999e-28
ANXA5	AL136964.1	-0.444491	2.62433e-35
MAPKAPK3	AL136964.1	-0.462554	1.86563e-38
ATP1A3	AL136964.1	0.348274	2.02509e-21
PRKD2	AL136964.1	-0.495867	8.84951e-45
BMP2	AL136964.1	0.521411	4.00668e-50
GPX7	AL136964.1	-0.407828	1.79715e-29
MAPK10	AL136964.1	0.602393	1.88174e-70
CASP2	AL136964.1	-0.312735	2.27334e-17
MANF	AL136964.1	-0.394141	1.79718e-27
AR	AL136964.1	-0.377756	3.37804e-25
MAPK11	AL136964.1	0.350064	1.22532e-21
SELENON	AL136964.1	-0.404443	5.72736e-29
CAMK2G	AL136964.1	0.468181	1.78199e-39
MUC1	AL136964.1	-0.384698	3.81022e-26
MAPK8IP1	AL136964.1	0.329653	3.12516e-19
CHEK1	AL136964.1	-0.346085	3.72776e-21
GPX1	AL136964.1	-0.464524	8.23897e-39
CSF1	AL136964.1	-0.35677	1.81114e-22
CASP1	AL136964.1	-0.461838	2.50685e-38
NCF2	AL136964.1	-0.366837	9.4146e-24
UCP2	AL136964.1	-0.446685	1.11336e-35
BCHE	AC245060.2	0.323807	1.41767e-18
CACNA1C	AC245060.2	0.30912	5.48612e-17
G3BP2	AC245060.2	0.355782	2.40747e-22
ADCY5	AC245060.2	0.398489	4.26009e-28
NOTCH1	AC245060.2	0.483025	2.93521e-42
BMP2	AC245060.2	0.464327	8.94084e-39
GPX1	AC245060.2	-0.366074	1.18261e-23
CCND1	AC245060.2	0.347799	2.31246e-21
MAP2K1	AL158211.1	0.343272	8.10946e-21
MAPK9	AL158211.1	0.41969	2.78301e-31
CALM3	AL158211.1	0.446915	1.01733e-35
MAPK3	AL158211.1	0.354221	3.76599e-22
RYR2	AL158211.1	0.451574	1.61034e-36
SNCA	AL158211.1	0.526262	3.43257e-51
PRKCG	AL158211.1	0.472134	3.3339e-40
MAP2K4	AL158211.1	0.394138	1.79938e-27
NOS1AP	AL158211.1	0.4036	7.62953e-29
PTPN3	AL158211.1	0.361421	4.68192e-23
EEF1A1	AL158211.1	-0.317421	7.12417e-18
VIP	AL158211.1	0.475691	7.24144e-41
CALM1	AL158211.1	0.47832	2.31489e-41
PRKCZ	AL158211.1	0.490741	9.24456e-44
SST	AL158211.1	0.472683	2.63657e-40
RELA	AL158211.1	-0.389581	7.95138e-27
GUCY1B1	AL158211.1	0.403921	6.83972e-29
PTK2B	AL158211.1	0.373386	1.29946e-24
PRNP	AL158211.1	0.427745	1.49136e-32
HTR2A	AL158211.1	0.451522	1.6444e-36
KCNMA1	AL158211.1	0.373508	1.25164e-24
PRKCB	AL158211.1	0.441632	7.9479e-35
ITPR1	AL158211.1	0.369113	4.75536e-24
ADRB1	AL158211.1	0.367478	7.77198e-24
OXR1	AL158211.1	0.357224	1.58886e-22
PRKN	AL158211.1	0.357592	1.42818e-22
NGB	AL158211.1	0.401409	1.60043e-28
QDPR	AL158211.1	0.407659	1.90509e-29
SNAP25	AL158211.1	0.485528	9.65035e-43
ADCY5	AL158211.1	0.368759	5.28967e-24
ANK2	AL158211.1	0.323105	1.69601e-18
SLC25A4	AL158211.1	0.356728	1.83304e-22
NPY	AL158211.1	0.348863	1.71701e-21
FAAH	AL158211.1	0.433101	2.03841e-33
ATP1A3	AL158211.1	0.301197	3.62709e-16
MAPK10	AL158211.1	0.379345	2.05925e-25
MAPK11	AL158211.1	0.329369	3.3658e-19
CAMK2G	AL158211.1	0.354071	3.9311e-22
IKBKB	AC073896.3	0.442307	6.12598e-35
TP53	AC073896.3	0.311807	2.85341e-17
TP53INP1	AC073896.3	0.34392	6.78404e-21
CDK2	AC073896.3	0.384136	4.5545e-26
PCNA	AC073896.3	0.313107	2.07448e-17
NOTCH1	AC073896.3	0.349908	1.28016e-21
BCL2L11	AC073896.3	0.358393	1.13236e-22
CASP2	AC073896.3	0.421691	1.35552e-31
MAP3K1	AC073896.3	0.390621	5.67591e-27
CHEK1	AC073896.3	0.326695	6.7437e-19
FANCD2	AC073896.3	0.394113	1.814e-27
CRYAB	AC093799.1	0.32922	3.49905e-19
CSF1	AC093799.1	0.305483	1.31521e-16
PDIA2	AL021368.3	0.320824	3.02814e-18
AGER	AL021368.3	0.534491	4.8478e-53
RPS6KA4	GAS6-AS1	0.381321	1.10877e-25
IKBKB	GAS6-AS1	0.455344	3.54966e-37
ABCA1	GAS6-AS1	0.304131	1.81448e-16
MAPKAPK3	GAS6-AS1	0.370465	3.16052e-24
PRKCD	GAS6-AS1	0.522034	2.9293e-50
BMP2	GAS6-AS1	-0.352652	5.89076e-22
TRPM2	GAS6-AS1	0.422226	1.11714e-31
SELENON	GAS6-AS1	0.337464	3.93535e-20
MUC1	GAS6-AS1	0.422763	9.19938e-32
CASP1	GAS6-AS1	0.411561	4.92963e-30
NCF2	GAS6-AS1	0.426056	2.7727e-32
UCP2	GAS6-AS1	0.395306	1.22452e-27
MAP2K1	AC116565.1	0.656866	8.84682e-88
MAPK9	AC116565.1	0.695846	1.40577e-102
CALM3	AC116565.1	0.731373	2.63034e-118
MAPK3	AC116565.1	0.409217	1.11295e-29
RYR2	AC116565.1	0.749082	4.00842e-127
SNCA	AC116565.1	0.696289	9.2517e-103
PRKCG	AC116565.1	0.672621	1.7326e-93
MAP2K4	AC116565.1	0.721442	1.15656e-113
NOS1AP	AC116565.1	0.65752	5.20623e-88
PTPN3	AC116565.1	0.603224	1.0844e-70
VIP	AC116565.1	0.674755	2.74325e-94
CALM1	AC116565.1	0.694546	4.78664e-102
CRH	AC116565.1	0.457158	1.70284e-37
PRKCZ	AC116565.1	0.731592	2.06841e-118
SST	AC116565.1	0.603507	8.97969e-71
GUCY1B1	AC116565.1	0.718559	2.36151e-112
PTK2B	AC116565.1	0.598225	2.91814e-69
PRNP	AC116565.1	0.527348	1.96966e-51
HSD17B10	AC116565.1	-0.302514	2.66028e-16
HTR2A	AC116565.1	0.695989	1.22876e-102
KCNMA1	AC116565.1	0.602848	1.39131e-70
ADCYAP1	AC116565.1	0.300104	4.68577e-16
PRKCB	AC116565.1	0.725364	1.79381e-115
ITPR1	AC116565.1	0.639878	5.35148e-82
MAPKAPK2	AC116565.1	-0.309372	5.16133e-17
CACNA1C	AC116565.1	0.43981	1.60193e-34
HRH2	AC116565.1	0.328168	4.60209e-19
ADRB1	AC116565.1	0.578631	6.83201e-64
G3BP2	AC116565.1	0.508749	2.03472e-47
OXR1	AC116565.1	0.632946	9.64053e-80
PRKN	AC116565.1	0.609853	1.25734e-72
NGB	AC116565.1	0.614805	4.19906e-74
SNAP25	AC116565.1	0.739242	3.89932e-122
ADCY5	AC116565.1	0.558053	1.24723e-58
ANK2	AC116565.1	0.449401	3.81786e-36
SLC25A4	AC116565.1	0.488001	3.18869e-43
MAPK13	AC116565.1	0.329578	3.18636e-19
PRKAA2	AC116565.1	0.332008	1.68364e-19
FAAH	AC116565.1	0.322536	1.96081e-18
MAPKAPK3	AC116565.1	-0.318292	5.72963e-18
ATP1A3	AC116565.1	0.516073	5.71959e-49
MAPK10	AC116565.1	0.6032	1.10158e-70
MAPK11	AC116565.1	0.499821	1.40923e-45
CAMK2G	AC116565.1	0.426781	2.12556e-32
CSF1	AC116565.1	-0.336853	4.63773e-20
CASP1	AC116565.1	-0.304682	1.59169e-16
IDH1	AC016924.1	-0.303614	2.05087e-16
PRDX4	AC007998.3	0.35291	5.47361e-22
ANXA5	AC007998.3	0.322055	2.21615e-18
MANF	AC007998.3	0.315441	1.16601e-17
RELA	PAXIP1-AS1	0.339939	2.01541e-20
IKBKB	PAXIP1-AS1	0.399546	2.99183e-28
TP53	PAXIP1-AS1	0.418153	4.8227e-31
HSD17B10	PAXIP1-AS1	0.328757	3.94821e-19
ALKBH2	PAXIP1-AS1	0.367832	6.98952e-24
NUDT1	PAXIP1-AS1	0.375772	6.24309e-25
EGFR	PAXIP1-AS1	0.310203	4.21887e-17
CDK2	PAXIP1-AS1	0.341473	1.32743e-20
PCNA	PAXIP1-AS1	0.390168	6.57488e-27
NOTCH1	PAXIP1-AS1	0.338379	3.07495e-20
CASP2	PAXIP1-AS1	0.512622	3.11163e-48
PON2	PAXIP1-AS1	0.310263	4.15796e-17
AGER	PAXIP1-AS1	0.308991	5.6607e-17
CHEK1	PAXIP1-AS1	0.399559	2.97914e-28
FANCD2	PAXIP1-AS1	0.37276	1.57338e-24
ALKBH2	AL162411.1	0.360257	6.58132e-23
NUDT1	AL162411.1	0.320605	3.20088e-18
HSD17B10	AC007448.4	0.368482	5.74923e-24
ALKBH2	AC007448.4	0.345892	3.93332e-21
RPS27A	AC007448.4	0.304661	1.59947e-16
NUDT1	AC007448.4	0.418153	4.82239e-31
GSTP1	AC007448.4	0.373503	1.25345e-24
RYR2	AL121603.2	-0.303205	2.25994e-16
SNCA	AL121603.2	-0.314737	1.38813e-17
PRKCG	AL121603.2	-0.312073	2.67333e-17
PRKD1	AL121603.2	0.427138	1.86445e-32
RELA	AL121603.2	0.399061	3.51947e-28
BCHE	AL121603.2	0.322429	2.01503e-18
IDH1	AL121603.2	0.312696	2.29528e-17
PTK2B	AL121603.2	-0.348647	1.82444e-21
TP53	AL121603.2	0.442221	6.33152e-35
PRNP	AL121603.2	-0.316222	9.60506e-18
TP53INP1	AL121603.2	0.313944	1.68827e-17
PRKCB	AL121603.2	-0.301615	3.28809e-16
ALKBH2	AL121603.2	0.505531	9.51073e-47
ITPR1	AL121603.2	-0.334676	8.30049e-20
MYC	AL121603.2	0.3164	9.18976e-18
RPS27A	AL121603.2	0.333166	1.2397e-19
NUDT1	AL121603.2	0.380398	1.4813e-25
NPM1	AL121603.2	0.316929	8.05563e-18
ODC1	AL121603.2	0.315613	1.11749e-17
PCNA	AL121603.2	0.304126	1.81656e-16
NOTCH1	AL121603.2	0.417942	5.198e-31
PRKCD	AL121603.2	-0.309359	5.17725e-17
BMP2	AL121603.2	0.305574	1.2868e-16
CASP2	AL121603.2	0.33701	4.44601e-20
AGER	AL121603.2	0.304109	1.82376e-16
CHEK1	AL121603.2	0.382381	7.9394e-26
FANCD2	AL121603.2	0.376951	4.33678e-25
CDK2	LINC01561	-0.353204	5.0335e-22
PRDX4	LINC01561	-0.355762	2.42103e-22
PCNA	LINC01561	-0.375815	6.15986e-25
GPX7	LINC01561	-0.314538	1.45824e-17
APOE	LINC01561	0.407267	2.18019e-29
CHEK1	LINC01561	-0.321396	2.61997e-18
CRYAB	LINC01561	0.30076	4.01912e-16
HSD17B10	AC133552.5	0.383332	5.87808e-26
ALKBH2	AC133552.5	0.456696	2.05405e-37
G3BP2	AC133552.5	-0.310507	3.91809e-17
RPS27A	AC133552.5	0.395222	1.25929e-27
NUDT1	AC133552.5	0.414697	1.64198e-30
SLC25A1	AC133552.5	0.316624	8.6901e-18
GSTP1	AC133552.5	0.443026	4.63683e-35
PRKD2	GCC2-AS1	0.314183	1.59188e-17
GPX7	GCC2-AS1	0.504775	1.36302e-46
PRDX4	AL596087.2	0.461355	3.05946e-38
ANXA5	AL596087.2	0.313815	1.74305e-17
ASS1	AL596087.2	0.451928	1.39859e-36
GPX1	AL596087.2	0.372097	1.92585e-24
CASP1	AL596087.2	0.3915	4.26431e-27
PRKD1	AL008729.1	0.333134	1.25009e-19
IKBKB	AL008729.1	0.396313	8.77808e-28
TP53INP1	AL008729.1	0.362481	3.42822e-23
ALKBH2	AL008729.1	0.360364	6.3791e-23
NOTCH1	AL008729.1	0.451228	1.84888e-36
BCL2L11	AL008729.1	0.302067	2.95611e-16
AGER	AL008729.1	0.618237	3.84152e-75
FANCD2	AL008729.1	0.334884	7.85205e-20
EEF1A1	MAPKAPK5-AS1	0.398877	3.74282e-28
HSD17B10	MAPKAPK5-AS1	0.410198	7.92142e-30
ALKBH2	MAPKAPK5-AS1	0.67915	5.86635e-96
RPS27A	MAPKAPK5-AS1	0.560283	3.49448e-59
NUDT1	MAPKAPK5-AS1	0.424395	5.08662e-32
GSTP1	MAPKAPK5-AS1	0.446563	1.16791e-35
NPM1	MAPKAPK5-AS1	0.433086	2.0496e-33
ANK2	MAPKAPK5-AS1	-0.336199	5.52687e-20
PRDX4	MAPKAPK5-AS1	0.350828	9.876e-22
PRKCD	MAPKAPK5-AS1	-0.403945	6.78366e-29
TRPM2	MAPKAPK5-AS1	-0.360359	6.38875e-23
PDIA2	LINC00173	0.309814	4.63694e-17
BMP2	LINC00173	0.312647	2.32269e-17
AGER	LINC00173	0.528155	1.30193e-51
HSD17B10	AL135999.2	-0.311446	3.11664e-17
PRKN	AL135999.2	0.334201	9.41773e-20
ADCY5	AL135999.2	0.541827	9.8298e-55
CDK2	AL135999.2	-0.333985	9.97457e-20
PRDX4	AL135999.2	-0.369544	4.17518e-24
FAAH	AL135999.2	0.314235	1.57151e-17
PCNA	AL135999.2	-0.304283	1.75016e-16
ANXA5	AL135999.2	-0.427021	1.94679e-32
CAPN3	AL135999.2	0.328343	4.39817e-19
MAPKAPK3	AL135999.2	-0.377782	3.35112e-25
PDIA2	AL135999.2	0.340266	1.84403e-20
NOTCH1	AL135999.2	0.498145	3.07931e-45
BMP2	AL135999.2	0.567527	5.24286e-61
GPX7	AL135999.2	-0.366154	1.15461e-23
MAPK10	AL135999.2	0.38674	1.98466e-26
MANF	AL135999.2	-0.356147	2.16765e-22
SELENON	AL135999.2	-0.33215	1.62179e-19
MAPK8IP1	AL135999.2	0.309109	5.50097e-17
GPX1	AL135999.2	-0.419499	2.98037e-31
CASP1	AL135999.2	-0.403549	7.76135e-29
UCP2	AL135999.2	-0.302661	2.56983e-16
IKBKB	AL031709.1	0.372653	1.6255e-24
CAPN3	AL031709.1	0.308541	6.31068e-17
NOTCH1	AL031709.1	0.373676	1.18893e-24
CASP2	AL031709.1	0.304232	1.77129e-16
AGER	AL031709.1	0.532414	1.43649e-52
HSD17B10	AL158163.1	-0.346504	3.31833e-21
ADCY5	AL158163.1	0.319744	3.97767e-18
PRDX4	AL158163.1	-0.406378	2.95726e-29
PCNA	AL158163.1	-0.337603	3.78995e-20
ANXA5	AL158163.1	-0.399628	2.91145e-28
MAPKAPK3	AL158163.1	-0.31802	6.1325e-18
NOTCH1	AL158163.1	0.373043	1.4427e-24
BMP2	AL158163.1	0.373469	1.26657e-24
ASS1	AL158163.1	-0.316155	9.76725e-18
GPX7	AL158163.1	-0.303702	2.00856e-16
MAPK10	AL158163.1	0.384055	4.67334e-26
MANF	AL158163.1	-0.418305	4.56772e-31
GPX1	AL158163.1	-0.371088	2.61691e-24
CASP1	AL158163.1	-0.378332	2.82395e-25
AGER	AC098484.2	0.428552	1.10768e-32
G3BP2	AC016957.2	-0.309354	5.18416e-17
PRKN	AC016957.2	-0.310878	3.57993e-17
DDAH2	AC016957.2	0.310729	3.71235e-17
AGER	AC016957.2	0.466824	3.15168e-39
PRKD1	AC090181.2	0.338712	2.81036e-20
MYC	AC090181.2	0.344671	5.51441e-21
NOTCH1	AC090181.2	0.419353	3.14072e-31
MAP3K1	AC090181.2	0.356581	1.91248e-22
CHEK1	AC090181.2	0.343675	7.25745e-21
FANCD2	AC090181.2	0.46238	2.00444e-38
PRKCZ	BX470102.1	-0.308635	6.16966e-17
IDH1	BX470102.1	0.326761	6.62977e-19
HSD17B10	BX470102.1	0.377585	3.56257e-25
MAPKAPK2	BX470102.1	0.382944	6.64648e-26
PRKN	BX470102.1	-0.344148	6.37033e-21
ADCY5	BX470102.1	-0.444775	2.34982e-35
CDK2	BX470102.1	0.416327	9.22738e-31
PRDX4	BX470102.1	0.488391	2.67443e-43
FAAH	BX470102.1	-0.305432	1.33108e-16
PCNA	BX470102.1	0.404184	6.25456e-29
ANXA5	BX470102.1	0.505358	1.03251e-46
MAPKAPK3	BX470102.1	0.393707	2.07267e-27
ATP1A3	BX470102.1	-0.321564	2.51017e-18
PRKD2	BX470102.1	0.391053	4.93299e-27
BMP2	BX470102.1	-0.367457	7.82032e-24
MCL1	BX470102.1	0.3433	8.0453e-21
GPX7	BX470102.1	0.378693	2.52385e-25
MAPK10	BX470102.1	-0.400074	2.50648e-28
CASP2	BX470102.1	0.32014	3.59989e-18
MANF	BX470102.1	0.461941	2.40304e-38
SELENON	BX470102.1	0.420892	1.80736e-31
CAMK2G	BX470102.1	-0.348455	1.92497e-21
MUC1	BX470102.1	0.51825	1.94528e-49
CHEK1	BX470102.1	0.3136	1.83785e-17
GPX1	BX470102.1	0.422515	1.00645e-31
CASP1	BX470102.1	0.498887	2.17968e-45
NCF2	BX470102.1	0.311855	2.81979e-17
MAP3K1	BX255923.1	0.351874	7.34539e-22
NOTCH1	AL133325.2	0.329665	3.11535e-19
ADCY5	AC124067.2	-0.315289	1.211e-17
MAPK13	AC124067.2	0.382752	7.06199e-26
PRDX4	AC124067.2	0.393864	1.96835e-27
MAPKAPK3	AC124067.2	0.326167	7.73028e-19
ASS1	AC124067.2	0.320899	2.97133e-18
MANF	AC124067.2	0.344932	5.13062e-21
GPX1	AC124067.2	0.502456	4.08794e-46
FN1	AC124067.2	0.419818	2.6583e-31
CASP1	AC124067.2	0.406968	2.41591e-29
NCF2	AC124067.2	0.405943	3.43255e-29
UCP2	AC124067.2	0.337416	3.98553e-20
EEF1A1	AC073072.1	0.305202	1.40625e-16
RPS27A	AC073072.1	0.32798	4.83253e-19
NPM1	AC073072.1	0.347465	2.53894e-21
CDK2	AC073072.1	0.310996	3.47833e-17
PRDX4	AC073072.1	0.337037	4.41386e-20
PCNA	AC073072.1	0.307065	9.00417e-17
GPX7	AC073072.1	0.357942	1.2908e-22
PRDX4	CR769775.2	-0.308064	7.08111e-17
NOTCH1	CR769775.2	0.440489	1.23422e-34
MANF	CR769775.2	-0.330924	2.23957e-19
GPX1	CR769775.2	-0.307016	9.11132e-17
HSD17B10	AL359513.1	0.3465	3.32168e-21
ALKBH2	AL359513.1	0.397086	6.79485e-28
NUDT1	AL359513.1	0.355358	2.71948e-22
NPM1	AL359513.1	0.342401	1.02973e-20
ODC1	AL359513.1	0.329721	3.06978e-19
PCNA	AL359513.1	0.390343	6.21269e-27
CHEK1	AL359513.1	0.355391	2.69361e-22
FANCD2	AL359513.1	0.369274	4.52963e-24
MAP2K1	LINC01511	0.735541	2.56583e-120
MAPK9	LINC01511	0.769716	2.21994e-138
CALM3	LINC01511	0.838748	1.06868e-186
DECR1	LINC01511	-0.300796	3.98537e-16
MAPK3	LINC01511	0.541439	1.21102e-54
RYR2	LINC01511	0.803844	7.58789e-160
SNCA	LINC01511	0.809857	4.53098e-164
PRKCG	LINC01511	0.750286	9.47808e-128
MAP2K4	LINC01511	0.763715	5.48421e-135
NOS1AP	LINC01511	0.717498	7.09994e-112
PTPN3	LINC01511	0.615107	3.40687e-74
VIP	LINC01511	0.87796	8.34972e-226
CALM1	LINC01511	0.794332	1.86069e-153
CRH	LINC01511	0.579875	3.19521e-64
PRKCZ	LINC01511	0.787244	6.54396e-149
SST	LINC01511	0.711769	2.48248e-109
RELA	LINC01511	-0.400087	2.49588e-28
GUCY1B1	LINC01511	0.803283	1.84573e-159
IKBKB	LINC01511	-0.382922	6.69171e-26
PTK2B	LINC01511	0.775966	5.02763e-142
PRNP	LINC01511	0.614672	4.6032e-74
HSD17B10	LINC01511	-0.342111	1.11487e-20
HTR2A	LINC01511	0.813619	8.63005e-167
KCNMA1	LINC01511	0.643954	2.36898e-83
ACTA1	LINC01511	0.412136	4.03342e-30
ADCYAP1	LINC01511	0.350791	9.98038e-22
PRKCB	LINC01511	0.818028	4.65975e-170
ALKBH2	LINC01511	-0.307789	7.56459e-17
ITPR1	LINC01511	0.7438	2.03821e-124
MAPKAPK2	LINC01511	-0.354546	3.4321e-22
CACNA1C	LINC01511	0.415026	1.46221e-30
HRH2	LINC01511	0.437624	3.6925e-34
ADRB1	LINC01511	0.639275	8.44984e-82
G3BP2	LINC01511	0.496171	7.68988e-45
OXR1	LINC01511	0.695209	2.56435e-102
PRKN	LINC01511	0.633603	5.92454e-80
NGB	LINC01511	0.730846	4.69911e-118
SNAP25	LINC01511	0.868058	9.23627e-215
GSTP1	LINC01511	-0.311824	2.84137e-17
ADCY5	LINC01511	0.438962	2.21625e-34
ANK2	LINC01511	0.514654	1.15037e-48
SLC25A4	LINC01511	0.571766	4.27681e-62
MAPK13	LINC01511	0.402877	9.74838e-29
PRKAA2	LINC01511	0.386161	2.38908e-26
TAC1	LINC01511	0.303608	2.05381e-16
ATP1A3	LINC01511	0.618062	4.34467e-75
TRPM2	LINC01511	0.319325	4.42021e-18
MAPK10	LINC01511	0.629003	1.74446e-78
MAPK11	LINC01511	0.411155	5.6788e-30
CAMK2G	LINC01511	0.476892	4.30631e-41
ALKBH2	AL731569.1	0.317568	6.86732e-18
ADCY5	AL731569.1	0.317026	7.86309e-18
PRDX4	AL731569.1	-0.323413	1.56799e-18
ANXA5	AL731569.1	-0.447098	9.46949e-36
MAPKAPK3	AL731569.1	-0.364838	1.70819e-23
PDIA2	AL731569.1	0.374295	9.8349e-25
NOTCH1	AL731569.1	0.359566	8.05223e-23
PRKCD	AL731569.1	-0.348859	1.71899e-21
BMP2	AL731569.1	0.531622	2.16949e-52
ASS1	AL731569.1	-0.358828	9.98205e-23
GPX7	AL731569.1	-0.311201	3.30836e-17
SELENON	AL731569.1	-0.341256	1.40833e-20
AGER	AL731569.1	0.457426	1.52685e-37
GPX1	AL731569.1	-0.336388	5.25349e-20
CASP1	AL731569.1	-0.4015	1.55225e-28
NCF2	AL731569.1	-0.31606	9.99978e-18
G3BP2	AC005785.1	-0.321974	2.26199e-18
AGER	AC005785.1	0.731373	2.63159e-118
MAPK11	AC068338.3	0.332776	1.37459e-19
AGER	AC068338.3	0.315396	1.17929e-17
IKBKB	AC108673.2	0.308321	6.65539e-17
TP53	AC108673.2	0.338087	3.32681e-20
HSD17B10	AC108673.2	0.357328	1.54145e-22
MAPKAPK2	AC108673.2	0.476393	5.34597e-41
NUDT1	AC108673.2	0.336457	5.15711e-20
ADCY5	AC108673.2	-0.305857	1.20264e-16
MMP2	AC108673.2	0.384909	3.56208e-26
CDK2	AC108673.2	0.459402	6.82011e-38
PRDX4	AC108673.2	0.43177	3.3541e-33
PCNA	AC108673.2	0.383046	6.43491e-26
ANXA5	AC108673.2	0.342673	9.55674e-21
MAPKAPK3	AC108673.2	0.30729	8.52992e-17
PRKD2	AC108673.2	0.408937	1.22591e-29
MCL1	AC108673.2	0.302005	2.99974e-16
GPX7	AC108673.2	0.327376	5.65368e-19
MAPK10	AC108673.2	-0.378563	2.62821e-25
CASP2	AC108673.2	0.42739	1.69954e-32
ELN	AC108673.2	0.368481	5.75207e-24
MANF	AC108673.2	0.535326	3.12482e-53
SELENON	AC108673.2	0.50436	1.66021e-46
CAMK2G	AC108673.2	-0.371612	2.23206e-24
MUC1	AC108673.2	0.459791	5.81637e-38
CHEK1	AC108673.2	0.368142	6.36751e-24
GPX1	AC108673.2	0.309016	5.62601e-17
FANCD2	AC108673.2	0.320747	3.08742e-18
FN1	AC108673.2	0.461451	2.94122e-38
CASP1	AC108673.2	0.387025	1.81143e-26
NCF2	AC108673.2	0.341708	1.2447e-20
UCP2	AC108673.2	0.338234	3.19732e-20
MAP2K1	BCDIN3D-AS1	0.365988	1.21306e-23
MAPK9	BCDIN3D-AS1	0.634748	2.53139e-80
CALM3	BCDIN3D-AS1	0.413735	2.30338e-30
MAPK3	BCDIN3D-AS1	0.317042	7.8307e-18
RYR2	BCDIN3D-AS1	0.492956	3.37077e-44
SNCA	BCDIN3D-AS1	0.448142	6.27831e-36
PRKCG	BCDIN3D-AS1	0.39501	1.3502e-27
MAP2K4	BCDIN3D-AS1	0.574062	1.08413e-62
NOS1AP	BCDIN3D-AS1	0.502389	4.21797e-46
VIP	BCDIN3D-AS1	0.424854	4.30268e-32
CALM1	BCDIN3D-AS1	0.448296	5.90868e-36
PRKCZ	BCDIN3D-AS1	0.478696	1.9657e-41
SST	BCDIN3D-AS1	0.309459	5.05405e-17
GUCY1B1	BCDIN3D-AS1	0.460647	4.09342e-38
PTK2B	BCDIN3D-AS1	0.326875	6.43613e-19
PRNP	BCDIN3D-AS1	0.471468	4.42828e-40
HSD17B10	BCDIN3D-AS1	-0.379326	2.07162e-25
HTR2A	BCDIN3D-AS1	0.553026	2.11885e-57
KCNMA1	BCDIN3D-AS1	0.507117	4.45689e-47
PRKCB	BCDIN3D-AS1	0.525543	4.95384e-51
ITPR1	BCDIN3D-AS1	0.435015	9.92338e-34
CACNA1C	BCDIN3D-AS1	0.432006	3.07059e-33
G3BP2	BCDIN3D-AS1	0.528126	1.32125e-51
OXR1	BCDIN3D-AS1	0.51596	6.04751e-49
PRKN	BCDIN3D-AS1	0.638204	1.89903e-81
NGB	BCDIN3D-AS1	0.400352	2.28319e-28
SNAP25	BCDIN3D-AS1	0.510276	9.73319e-48
GSTP1	BCDIN3D-AS1	-0.336724	4.80078e-20
ADCY5	BCDIN3D-AS1	0.568568	2.84225e-61
ANK2	BCDIN3D-AS1	0.486174	7.23205e-43
SLC25A4	BCDIN3D-AS1	0.376084	5.66967e-25
PRKAA2	BCDIN3D-AS1	0.318249	5.7915e-18
PRDX4	BCDIN3D-AS1	-0.415165	1.39221e-30
ANXA5	BCDIN3D-AS1	-0.451218	1.85606e-36
MAPKAPK3	BCDIN3D-AS1	-0.323292	1.61706e-18
ATP1A3	BCDIN3D-AS1	0.328007	4.79902e-19
PRKD2	BCDIN3D-AS1	-0.40013	2.45977e-28
BMP2	BCDIN3D-AS1	0.344118	6.42345e-21
GPX7	BCDIN3D-AS1	-0.377694	3.44421e-25
MAPK10	BCDIN3D-AS1	0.653499	1.32565e-86
MANF	BCDIN3D-AS1	-0.411406	5.20416e-30
MAPK11	BCDIN3D-AS1	0.33509	7.43393e-20
SELENON	BCDIN3D-AS1	-0.340693	1.64168e-20
CAMK2G	BCDIN3D-AS1	0.556843	2.47645e-58
MUC1	BCDIN3D-AS1	-0.304489	1.66629e-16
MAPK8IP1	BCDIN3D-AS1	0.300564	4.20796e-16
GPX1	BCDIN3D-AS1	-0.497461	4.23247e-45
CASP1	BCDIN3D-AS1	-0.426028	2.80154e-32
NCF2	BCDIN3D-AS1	-0.326933	6.34021e-19
UCP2	BCDIN3D-AS1	-0.357601	1.42445e-22
HSD17B10	AC020928.1	0.344536	5.72492e-21
ALKBH2	AC020928.1	0.327083	6.09928e-19
NUDT1	AC020928.1	0.375748	6.28934e-25
ODC1	AC020928.1	0.336889	4.5926e-20
CDK2	AC020928.1	0.372425	1.74254e-24
PRDX4	AC020928.1	0.326153	7.75744e-19
PCNA	AC020928.1	0.458604	9.44981e-38
GPX7	AC020928.1	0.319166	4.60092e-18
MANF	AC020928.1	0.329568	3.19539e-19
CHEK1	AC020928.1	0.459306	7.09264e-38
FANCD2	AC020928.1	0.373469	1.26683e-24
MAPK9	MRPS30-DT	0.374325	9.74463e-25
MAP2K4	MRPS30-DT	0.35376	4.29656e-22
NOS1AP	MRPS30-DT	0.323354	1.59142e-18
G3BP2	MRPS30-DT	0.427102	1.88926e-32
OXR1	MRPS30-DT	0.444609	2.50727e-35
PRKN	MRPS30-DT	0.323168	1.66898e-18
ANK2	MRPS30-DT	0.371725	2.15646e-24
PRKAA2	MRPS30-DT	0.41327	2.71202e-30
MAPK10	MRPS30-DT	0.319371	4.36903e-18
MAP2K1	HCG11	0.34988	1.2902e-21
MAPK9	HCG11	0.344555	5.69424e-21
CALM3	HCG11	0.314884	1.33877e-17
RYR2	HCG11	0.372612	1.64605e-24
SNCA	HCG11	0.401661	1.47006e-28
PRKCG	HCG11	0.333315	1.19155e-19
MAP2K4	HCG11	0.321518	2.53982e-18
NOS1AP	HCG11	0.383815	5.0441e-26
PTPN3	HCG11	0.514133	1.48532e-48
VIP	HCG11	0.341611	1.27827e-20
CALM1	HCG11	0.367155	8.5625e-24
RPS6KA4	HCG11	0.317176	7.57396e-18
SST	HCG11	0.311686	2.93917e-17
GUCY1B1	HCG11	0.341505	1.31571e-20
PTK2B	HCG11	0.377634	3.50853e-25
PRNP	HCG11	0.37403	1.06656e-24
HTR2A	HCG11	0.306405	1.05496e-16
KCNMA1	HCG11	0.331502	1.92366e-19
PRKCB	HCG11	0.358338	1.15057e-22
ITPR1	HCG11	0.398282	4.56437e-28
HRH2	HCG11	0.305101	1.44042e-16
OXR1	HCG11	0.348818	1.73909e-21
SNAP25	HCG11	0.340503	1.72913e-20
ANK2	HCG11	0.381953	9.08565e-26
PRKCD	HCG11	0.399125	3.44463e-28
TRPM2	HCG11	0.384482	4.08002e-26
IKBKB	AC131097.3	0.345551	4.32341e-21
IDH1	AC131097.3	0.512206	3.81174e-48
HSD17B10	AC131097.3	0.317656	6.71804e-18
NUDT1	AC131097.3	0.331631	1.85947e-19
EGFR	AC131097.3	0.508237	2.60379e-47
ADCY5	AC131097.3	-0.372167	1.88471e-24
MMP2	AC131097.3	0.37289	1.51171e-24
CDK2	AC131097.3	0.46609	4.28722e-39
PRDX4	AC131097.3	0.303755	1.98371e-16
PCNA	AC131097.3	0.45128	1.81106e-36
ANXA5	AC131097.3	0.580941	1.66152e-64
MAPKAPK3	AC131097.3	0.358387	1.13446e-22
PRKD2	AC131097.3	0.568429	3.08631e-61
BMP2	AC131097.3	-0.439609	1.73021e-34
GPX7	AC131097.3	0.341626	1.27286e-20
MAPK10	AC131097.3	-0.331319	2.01847e-19
CASP2	AC131097.3	0.47591	6.58658e-41
ELN	AC131097.3	0.3876	1.50646e-26
MANF	AC131097.3	0.410891	6.22552e-30
SELENON	AC131097.3	0.462454	1.94414e-38
MUC1	AC131097.3	0.325433	9.33942e-19
MAP3K1	AC131097.3	0.372353	1.78118e-24
CHEK1	AC131097.3	0.420817	1.85709e-31
FANCD2	AC131097.3	0.351642	7.84554e-22
CASP1	AC131097.3	0.443532	3.81057e-35
NCF2	AC131097.3	0.307529	8.05458e-17
ALKBH2	AC004263.1	0.396005	9.71988e-28
PDIA2	AC004263.1	0.373912	1.10607e-24
AGER	AC004263.1	0.634792	2.44895e-80
MAP2K1	AC106881.1	0.483333	2.56074e-42
MAPK9	AC106881.1	0.528617	1.02675e-51
CALM3	AC106881.1	0.529066	8.14562e-52
DECR1	AC106881.1	-0.311992	2.72734e-17
MAPK3	AC106881.1	0.352178	6.73877e-22
RYR2	AC106881.1	0.637183	4.09377e-81
SNCA	AC106881.1	0.633427	6.75132e-80
PRKCG	AC106881.1	0.568956	2.26215e-61
MAP2K4	AC106881.1	0.51392	1.64925e-48
NOS1AP	AC106881.1	0.54822	3.03933e-56
PTPN3	AC106881.1	0.502881	3.34401e-46
EEF1A1	AC106881.1	-0.327319	5.73706e-19
VIP	AC106881.1	0.505023	1.21135e-46
CALM1	AC106881.1	0.587241	3.31205e-66
CRH	AC106881.1	0.306445	1.04473e-16
PRKCZ	AC106881.1	0.573558	1.46688e-62
SST	AC106881.1	0.569008	2.19378e-61
RELA	AC106881.1	-0.402424	1.13611e-28
GUCY1B1	AC106881.1	0.527004	2.34928e-51
PTK2B	AC106881.1	0.494859	1.40824e-44
PRNP	AC106881.1	0.491409	6.82522e-44
HTR2A	AC106881.1	0.510527	8.61883e-48
KCNMA1	AC106881.1	0.442094	6.65143e-35
PRKCB	AC106881.1	0.559548	5.32064e-59
ALKBH2	AC106881.1	-0.3572	1.59978e-22
ITPR1	AC106881.1	0.52796	1.43902e-51
ADRB1	AC106881.1	0.425981	2.85052e-32
G3BP2	AC106881.1	0.315422	1.17163e-17
RPS27A	AC106881.1	-0.302069	2.95468e-16
OXR1	AC106881.1	0.494929	1.36378e-44
PRKN	AC106881.1	0.387327	1.6444e-26
NGB	AC106881.1	0.486732	5.63431e-43
QDPR	AC106881.1	0.626645	9.66342e-78
SNAP25	AC106881.1	0.586887	4.137e-66
ADCY5	AC106881.1	0.451971	1.3748e-36
ANK2	AC106881.1	0.420844	1.83906e-31
SLC25A4	AC106881.1	0.344994	5.04312e-21
MAPK13	AC106881.1	0.313228	2.01398e-17
NPY	AC106881.1	0.419578	2.89767e-31
FAAH	AC106881.1	0.498915	2.15211e-45
CAPN3	AC106881.1	0.486337	6.72346e-43
ATP1A3	AC106881.1	0.3086	6.22111e-17
DHCR24	AC106881.1	0.474284	1.32772e-40
MAPK10	AC106881.1	0.373405	1.29189e-24
CAMK2G	AC106881.1	0.347736	2.35389e-21
PRODH	AC106881.1	0.348102	2.12509e-21
IKBKB	AC092279.1	0.379126	2.20507e-25
NOTCH1	AC092279.1	0.3106	3.83042e-17
CASP2	AC092279.1	0.361116	5.1189e-23
CHEK1	AC092279.1	0.305462	1.32151e-16
FANCD2	AC092279.1	0.38845	1.1456e-26
IKBKB	AC016747.3	0.308428	6.4849e-17
NOTCH1	AC016747.3	0.312378	2.48132e-17
AGER	AC016747.3	0.559826	4.53821e-59
RPS27A	AC138474.1	0.368645	5.47389e-24
GSTP1	AC138474.1	0.325276	9.7241e-19
MAPK9	AC008897.3	0.432111	2.95289e-33
CALM3	AC008897.3	0.424851	4.30796e-32
MAPK3	AC008897.3	0.314219	1.57762e-17
RYR2	AC008897.3	0.374653	8.80998e-25
SNCA	AC008897.3	0.474276	1.33231e-40
PRKCG	AC008897.3	0.414725	1.62556e-30
MAP2K4	AC008897.3	0.406353	2.98277e-29
NOS1AP	AC008897.3	0.381599	1.01593e-25
VIP	AC008897.3	0.387944	1.34831e-26
CALM1	AC008897.3	0.400198	2.40477e-28
PRKCZ	AC008897.3	0.472651	2.67398e-40
SST	AC008897.3	0.482539	3.63736e-42
GUCY1B1	AC008897.3	0.348328	1.99457e-21
HTR2A	AC008897.3	0.469762	9.1403e-40
KCNMA1	AC008897.3	0.431206	4.13919e-33
PRKCB	AC008897.3	0.405411	4.1172e-29
MAPKAPK2	AC008897.3	-0.345439	4.45956e-21
ADRB1	AC008897.3	0.324073	1.32414e-18
ABCA1	AC008897.3	-0.339202	2.46126e-20
PRKN	AC008897.3	0.466144	4.19099e-39
SNAP25	AC008897.3	0.443978	3.20496e-35
ADCY5	AC008897.3	0.464904	7.03377e-39
SLC25A4	AC008897.3	0.312951	2.15594e-17
CDK2	AC008897.3	-0.338797	2.74645e-20
PRDX4	AC008897.3	-0.341075	1.47955e-20
FAAH	AC008897.3	0.346316	3.4965e-21
PCNA	AC008897.3	-0.309731	4.73157e-17
ANXA5	AC008897.3	-0.328194	4.5718e-19
MAPKAPK3	AC008897.3	-0.426997	1.96396e-32
ATP1A3	AC008897.3	0.49195	5.3355e-44
PRKD2	AC008897.3	-0.343232	8.1986e-21
DHCR24	AC008897.3	0.310098	4.32791e-17
GPX7	AC008897.3	-0.352293	6.52374e-22
MAPK10	AC008897.3	0.436219	6.29389e-34
AR	AC008897.3	-0.306927	9.30673e-17
MAPK11	AC008897.3	0.431997	3.08072e-33
SELENON	AC008897.3	-0.306239	1.09775e-16
CAMK2G	AC008897.3	0.33673	4.79282e-20
GPX1	AC008897.3	-0.343363	7.9088e-21
CASP1	AC008897.3	-0.406082	3.27335e-29
NCF2	AC008897.3	-0.370088	3.54312e-24
UCP2	AC008897.3	-0.350073	1.222e-21
GPX1	AC010280.2	0.406152	3.19543e-29
CASP1	AC010280.2	0.332289	1.56328e-19
NCF2	AC010280.2	0.342145	1.10455e-20
UCP2	AC010280.2	0.351351	8.51801e-22
G3BP2	AC068790.3	0.30018	4.60325e-16
NOTCH1	AC068790.3	0.31005	4.37881e-17
BCHE	AL158055.1	0.425514	3.38113e-32
MYC	AL158055.1	0.330182	2.72089e-19
ADCY5	AL158055.1	0.375387	7.02954e-25
ANXA5	AL158055.1	-0.395772	1.04993e-27
NOTCH1	AL158055.1	0.398096	4.85581e-28
PRKCD	AL158055.1	-0.389805	7.39592e-27
PRKD2	AL158055.1	-0.316823	8.27022e-18
BMP2	AL158055.1	0.684967	3.25425e-98
ASS1	AL158055.1	-0.304164	1.80002e-16
TRPM2	AL158055.1	-0.339208	2.45705e-20
GPX1	AL158055.1	-0.382602	7.40379e-26
CCND1	AL158055.1	0.358004	1.26753e-22
CASP1	AL158055.1	-0.407051	2.34771e-29
NCF2	AL158055.1	-0.31049	3.93484e-17
AGER	AC132872.1	0.366791	9.54535e-24
CASP1	AC132872.1	-0.303272	2.22419e-16
MAP3K1	AL590004.3	0.410797	6.43281e-30
PRKD1	MAGI2-AS3	0.4203	2.23609e-31
RELA	MAGI2-AS3	0.335199	7.22062e-20
BCHE	MAGI2-AS3	0.312353	2.49617e-17
IKBKB	MAGI2-AS3	0.518888	1.41582e-49
TP53INP1	MAGI2-AS3	0.343845	6.92654e-21
ABCA1	MAGI2-AS3	0.446299	1.29521e-35
ATP1A3	MAGI2-AS3	-0.305665	1.25906e-16
NOTCH1	MAGI2-AS3	0.432705	2.36481e-33
BCL2L11	MAGI2-AS3	0.326727	6.68744e-19
CASP2	MAGI2-AS3	0.365804	1.28147e-23
PON2	MAGI2-AS3	0.389498	8.16926e-27
AR	MAGI2-AS3	0.345942	3.87829e-21
MAPK3	AC021078.1	-0.344932	5.13036e-21
PRKD1	AC021078.1	0.359718	7.70178e-23
RELA	AC021078.1	0.332038	1.67035e-19
IKBKB	AC021078.1	0.555855	4.32735e-58
TP53INP1	AC021078.1	0.329165	3.54943e-19
HIF1A	AC021078.1	0.392364	3.21797e-27
PRKD2	AC021078.1	0.381264	1.1286e-25
MCL1	AC021078.1	0.418865	3.73923e-31
CASP2	AC021078.1	0.477256	3.6767e-41
MAP3K1	AC021078.1	0.417901	5.27587e-31
AGER	AC021078.1	0.43867	2.47815e-34
FANCD2	AC021078.1	0.369924	3.72313e-24
HSD17B10	AC025754.2	0.387001	1.82578e-26
NUDT1	AC025754.2	0.359582	8.01411e-23
NPM1	AC025754.2	0.322632	1.9135e-18
MMP2	AC025754.2	0.314684	1.4065e-17
CDK2	AC025754.2	0.360758	5.68504e-23
PRDX4	AC025754.2	0.320498	3.28832e-18
PCNA	AC025754.2	0.387437	1.58738e-26
GPX7	AC025754.2	0.371318	2.44009e-24
CASP2	AC025754.2	0.333776	1.05438e-19
MANF	AC025754.2	0.392565	3.01313e-27
CHEK1	AC025754.2	0.36971	3.97183e-24
FANCD2	AC025754.2	0.343839	6.93675e-21
AGER	AC034236.3	0.509128	1.69522e-47
ALKBH2	AC110285.5	0.430082	6.28692e-33
SLC25A1	AC110285.5	0.313619	1.82935e-17
ANXA5	AC110285.5	-0.316016	1.01098e-17
PDIA2	AC110285.5	0.313714	1.78673e-17
NOTCH1	AC110285.5	0.422577	9.84074e-32
BMP2	AC110285.5	0.311917	2.77767e-17
AGER	AC110285.5	0.36556	1.37813e-23
SLC25A1	AL162511.1	0.36281	3.11157e-23
AGER	AL162511.1	0.448162	6.22917e-36
MAP2K1	MIR7-3HG	0.560243	3.57569e-59
MAPK9	MIR7-3HG	0.587936	2.14013e-66
BDNF	MIR7-3HG	0.31196	2.74832e-17
CALM3	MIR7-3HG	0.595643	1.56245e-68
MAPK3	MIR7-3HG	0.392964	2.64389e-27
RYR2	MIR7-3HG	0.571806	4.17614e-62
SNCA	MIR7-3HG	0.633239	7.76027e-80
PRKCG	MIR7-3HG	0.582644	5.81415e-65
MAP2K4	MIR7-3HG	0.595232	2.03794e-68
NOS1AP	MIR7-3HG	0.565816	1.42713e-60
PTPN3	MIR7-3HG	0.417173	6.83568e-31
VIP	MIR7-3HG	0.541281	1.31792e-54
CALM1	MIR7-3HG	0.529072	8.12023e-52
CRH	MIR7-3HG	0.395313	1.22174e-27
PRKCZ	MIR7-3HG	0.603434	9.42813e-71
SST	MIR7-3HG	0.601533	3.32381e-70
GUCY1B1	MIR7-3HG	0.611241	4.87785e-73
IKBKB	MIR7-3HG	-0.323915	1.37885e-18
PTK2B	MIR7-3HG	0.511044	6.70734e-48
PRNP	MIR7-3HG	0.416334	9.20658e-31
HTR2A	MIR7-3HG	0.562968	7.45798e-60
TP53INP1	MIR7-3HG	-0.308146	6.94178e-17
KCNMA1	MIR7-3HG	0.555433	5.49017e-58
ACTA1	MIR7-3HG	0.321443	2.58847e-18
PRKCB	MIR7-3HG	0.572362	2.99853e-62
ITPR1	MIR7-3HG	0.453084	8.80733e-37
CACNA1C	MIR7-3HG	0.324487	1.19085e-18
ADRB1	MIR7-3HG	0.444043	3.12501e-35
G3BP2	MIR7-3HG	0.386245	2.32555e-26
OXR1	MIR7-3HG	0.483984	1.91883e-42
PRKN	MIR7-3HG	0.526753	2.67144e-51
NGB	MIR7-3HG	0.459675	6.10053e-38
SNAP25	MIR7-3HG	0.648657	6.12139e-85
ADCY5	MIR7-3HG	0.417923	5.23354e-31
ANK2	MIR7-3HG	0.332991	1.29858e-19
SLC25A4	MIR7-3HG	0.506502	5.982e-47
NPY	MIR7-3HG	0.309608	4.87478e-17
MAPKAPK3	MIR7-3HG	-0.328458	4.26822e-19
TAC1	MIR7-3HG	0.345425	4.47637e-21
ATP1A3	MIR7-3HG	0.553464	1.6587e-57
MAPK10	MIR7-3HG	0.443464	3.91309e-35
MAPK11	MIR7-3HG	0.401675	1.46303e-28
CAMK2G	MIR7-3HG	0.306798	9.60038e-17
CSF1	MIR7-3HG	-0.341338	1.37717e-20
ACHE	MIR7-3HG	0.343878	6.86369e-21
MAPK9	Z68871.1	0.366336	1.09344e-23
MAP2K4	Z68871.1	0.408209	1.57613e-29
PRKD1	Z68871.1	0.328339	4.40192e-19
IKBKB	Z68871.1	0.322082	2.20086e-18
TP53INP1	Z68871.1	0.307216	8.68456e-17
KCNMA1	Z68871.1	0.372103	1.92215e-24
CACNA1C	Z68871.1	0.327748	5.13356e-19
G3BP2	Z68871.1	0.622492	1.90021e-76
OXR1	Z68871.1	0.452287	1.21173e-36
PRKN	Z68871.1	0.40149	1.55738e-28
ANK2	Z68871.1	0.404761	5.14002e-29
PRKAA2	Z68871.1	0.40557	3.89906e-29
NOTCH1	Z68871.1	0.414926	1.51422e-30
MAPK10	Z68871.1	0.305257	1.38799e-16
CASP2	Z68871.1	0.304733	1.57256e-16
MAP3K1	Z68871.1	0.302019	2.98956e-16
GPX1	Z68871.1	-0.327641	5.27788e-19
IKBKB	AC006547.1	0.379093	2.22821e-25
CAPN3	AC006547.1	0.456294	2.41691e-37
AGER	AC006547.1	0.444782	2.34355e-35
IKBKB	AL137847.2	0.406048	3.31119e-29
TP53INP1	AL137847.2	0.358058	1.24801e-22
PON2	AL137847.2	0.386886	1.89425e-26
AR	AL137847.2	0.384775	3.71745e-26
ALKBH2	AC009065.8	0.478135	2.5093e-41
NUDT1	AC009065.8	0.33729	4.12344e-20
MAPK11	AC009065.8	0.305901	1.1901e-16
AGER	AC009065.8	0.70187	4.42934e-105
FANCD2	AC009065.8	0.345834	3.99681e-21
ADCY5	AL353597.1	0.399951	2.61201e-28
ANXA5	AL353597.1	-0.379145	2.1924e-25
MAPKAPK3	AL353597.1	-0.344787	5.34069e-21
NOTCH1	AL353597.1	0.345976	3.84184e-21
PRKCD	AL353597.1	-0.362495	3.41452e-23
PRKD2	AL353597.1	-0.3236	1.4946e-18
BMP2	AL353597.1	0.574299	9.40054e-63
GPX7	AL353597.1	-0.302926	2.414e-16
SELENON	AL353597.1	-0.310577	3.85242e-17
GPX1	AL353597.1	-0.346231	3.57971e-21
CASP1	AL353597.1	-0.352474	6.19544e-22
PRKD1	AC012313.5	0.352705	5.80288e-22
RELA	AC012313.5	0.32436	1.23032e-18
IKBKB	AC012313.5	0.541781	1.00745e-54
IDH1	AC012313.5	0.383956	4.8222e-26
TP53	AC012313.5	0.434124	1.38837e-33
TP53INP1	AC012313.5	0.380549	1.41291e-25
EGFR	AC012313.5	0.403704	7.36298e-29
CDK2	AC012313.5	0.508409	2.39613e-47
PCNA	AC012313.5	0.469486	1.02722e-39
ANXA5	AC012313.5	0.420528	2.06019e-31
BCL2L11	AC012313.5	0.304855	1.52753e-16
PRKD2	AC012313.5	0.611746	3.45208e-73
CASP2	AC012313.5	0.59796	3.46764e-69
AR	AC012313.5	0.438022	3.17271e-34
SELENON	AC012313.5	0.314295	1.54845e-17
MAP3K1	AC012313.5	0.431164	4.20447e-33
CHEK1	AC012313.5	0.495753	9.32858e-45
FANCD2	AC012313.5	0.496327	7.15503e-45
BCHE	ARHGEF26-AS1	0.308309	6.67461e-17
MAPKAPK2	ARHGEF26-AS1	-0.308004	7.18271e-17
MMP2	ARHGEF26-AS1	-0.314663	1.41398e-17
ANK2	ARHGEF26-AS1	0.331336	2.00937e-19
MAPK13	ARHGEF26-AS1	-0.35251	6.1333e-22
CDK2	ARHGEF26-AS1	-0.393911	1.93822e-27
PRDX4	ARHGEF26-AS1	-0.32982	2.99144e-19
PCNA	ARHGEF26-AS1	-0.322895	1.78954e-18
ASS1	ARHGEF26-AS1	-0.30108	3.72795e-16
GPX7	ARHGEF26-AS1	-0.337165	4.26478e-20
MAPK10	ARHGEF26-AS1	0.328086	4.7019e-19
CASP2	ARHGEF26-AS1	-0.3201	3.63563e-18
PON2	ARHGEF26-AS1	0.412472	3.58587e-30
MANF	ARHGEF26-AS1	-0.408406	1.47269e-29
SELENON	ARHGEF26-AS1	-0.324513	1.18314e-18
CAMK2G	ARHGEF26-AS1	0.491278	7.24277e-44
MUC1	ARHGEF26-AS1	-0.31424	1.56967e-17
CHEK1	ARHGEF26-AS1	-0.372764	1.57127e-24
FANCD2	ARHGEF26-AS1	-0.340998	1.51075e-20
FN1	ARHGEF26-AS1	-0.324219	1.27553e-18
UCP2	ARHGEF26-AS1	-0.331887	1.73805e-19
PRNP	AC007743.1	0.338065	3.34699e-20
HSD17B10	AC007743.1	-0.343832	6.94982e-21
CACNA1C	AC007743.1	0.399286	3.26431e-28
PRKN	AC007743.1	0.334534	8.61962e-20
NUDT1	AC007743.1	-0.331599	1.87531e-19
ANK2	AC007743.1	0.352398	6.33147e-22
PRDX4	AC007743.1	-0.326185	7.69375e-19
MAPK10	AC007743.1	0.353068	5.23331e-22
MANF	AC007743.1	-0.340484	1.73817e-20
CAMK2G	AC007743.1	0.414694	1.64345e-30
RPS27A	LINC02356	0.365052	1.60296e-23
GSTP1	LINC02356	0.319624	4.09909e-18
ANXA5	AC009974.1	0.37715	4.07654e-25
PRKD2	AC009974.1	0.323913	1.37971e-18
BMP2	AC009974.1	-0.37488	8.21641e-25
MUC1	AC009974.1	0.385916	2.58401e-26
SERPINF1	AC009974.1	0.302304	2.79573e-16
CASP1	AC009974.1	0.330005	2.85003e-19
NOTCH1	AL161910.1	0.316534	8.88875e-18
BCHE	LINC00237	0.43085	4.72474e-33
ALKBH2	LINC00237	0.432857	2.23356e-33
MYC	LINC00237	0.406051	3.30866e-29
ADCY5	LINC00237	0.313957	1.68287e-17
ANXA5	LINC00237	-0.371148	2.56986e-24
MAPKAPK3	LINC00237	-0.345123	4.86732e-21
NOTCH1	LINC00237	0.463783	1.12101e-38
PRKCD	LINC00237	-0.412743	3.26182e-30
BMP2	LINC00237	0.618361	3.52139e-75
ASS1	LINC00237	-0.336132	5.62608e-20
TRPM2	LINC00237	-0.362419	3.49202e-23
MUC1	LINC00237	-0.301147	3.67032e-16
CCND1	LINC00237	0.412312	3.79257e-30
CASP1	LINC00237	-0.354728	3.25729e-22
PRKD1	TRAF3IP2-AS1	0.442702	5.25763e-35
RELA	TRAF3IP2-AS1	0.39643	8.44682e-28
BCHE	TRAF3IP2-AS1	0.542626	6.39092e-55
ALKBH2	TRAF3IP2-AS1	0.365484	1.40979e-23
MYC	TRAF3IP2-AS1	0.34363	7.34794e-21
MAPK13	TRAF3IP2-AS1	-0.323434	1.5594e-18
NOTCH1	TRAF3IP2-AS1	0.599002	1.75579e-69
BCL2L11	TRAF3IP2-AS1	0.325962	8.1498e-19
PRKCD	TRAF3IP2-AS1	-0.379854	1.75668e-25
BMP2	TRAF3IP2-AS1	0.49016	1.20321e-43
ASS1	TRAF3IP2-AS1	-0.347513	2.50509e-21
TRPM2	TRAF3IP2-AS1	-0.350111	1.20891e-21
MAP3K1	TRAF3IP2-AS1	0.315348	1.1934e-17
ANXA5	AL158212.2	-0.34317	8.33865e-21
PDIA2	AL158212.2	0.320605	3.20042e-18
BMP2	AL158212.2	0.37633	5.25568e-25
AGER	AL158212.2	0.445954	1.48291e-35
ADCYAP1	AP001625.2	0.328536	4.18221e-19
PRKD2	AP001625.2	0.332032	1.67282e-19
GPX7	AP001625.2	0.320546	3.24889e-18
NOS1	PROX1-AS1	0.307216	8.68383e-17
ADCY5	PROX1-AS1	0.338861	2.69905e-20
BCL2L11	PROX1-AS1	0.324019	1.34279e-18
PRKD1	AP001893.1	0.340817	1.58716e-20
RELA	AP001893.1	0.314823	1.35911e-17
IKBKB	AP001893.1	0.367056	8.81944e-24
TP53INP1	AP001893.1	0.302154	2.89606e-16
NOTCH1	AP001893.1	0.409305	1.0793e-29
BCL2L11	KC877982.1	0.30559	1.28178e-16
ALKBH2	AC090517.2	0.312217	2.58101e-17
CHEK1	AC090517.2	0.351383	8.44257e-22
FANCD2	AC090517.2	0.374363	9.63059e-25
AGER	AC108471.2	0.451532	1.63783e-36
IKBKB	AC023983.1	0.398805	3.83267e-28
IDH1	AC023983.1	0.339187	2.47128e-20
HSD17B10	AC023983.1	0.317759	6.54624e-18
EGFR	AC023983.1	0.316731	8.46263e-18
CDK2	AC023983.1	0.482471	3.74936e-42
PCNA	AC023983.1	0.392227	3.36425e-27
ANXA5	AC023983.1	0.395493	1.15153e-27
MAPKAPK3	AC023983.1	0.40707	2.33297e-29
PRKD2	AC023983.1	0.41537	1.29498e-30
BMP2	AC023983.1	-0.353523	4.59654e-22
CASP2	AC023983.1	0.450892	2.11322e-36
ELN	AC023983.1	0.348205	2.06479e-21
SELENON	AC023983.1	0.4209	1.80255e-31
CHEK1	AC023983.1	0.390842	5.28261e-27
FANCD2	AC023983.1	0.350592	1.05561e-21
CASP1	AC023983.1	0.342164	1.09872e-20
MAPK9	CHKB-DT	0.319531	4.19624e-18
G3BP2	CHKB-DT	0.308258	6.75737e-17
[truncated: 28,943 more rows]
