# Supplementary material for: Comprehensive analysis of oxidative stress-related lncRNA signatures in glioma reveals the discrepancy of prognostic and immune infiltration
Source: Sci Rep. 2023 May 12;13:7731. doi: 10.1038/s41598-023-34909-y (PMC10182081; doi:10.1038/s41598-023-34909-y)
Supplement: Supplementary file 12 — Supplementary Information 12. [file 41598_2023_34909_MOESM12_ESM.xls]

id	coef	HR	HR.95L	HR.95H	pvalue
AL035446.1	0.138935374	1.149049839	1.031961471	1.279423283	0.011286127
CRNDE	0.487903093	1.628896991	1.32748372	1.998747984	2.96E-06
AC107294.1	-0.482767802	0.61707309	0.463369675	0.821761153	0.000956296
SNAI3-AS1	-0.57225025	0.564254296	0.338583492	0.940337961	0.028089515
AC083864.2	-0.433361318	0.648326197	0.510350315	0.823604582	0.000386029
LINC02600	-0.466556523	0.627158159	0.437845665	0.898324198	0.010933579
